# Supplementary material for: Integrated transcriptomics and metabolomics analysis of the hippocampus reveals altered neuroinflammation, downregulated metabolism and synapse in sepsis-associated encephalopathy
Source: Front Pharmacol. 2022 Sep 6;13:1004745. doi: 10.3389/fphar.2022.1004745 (PMC9486403; doi:10.3389/fphar.2022.1004745)
Supplement: Supplementary file 1 [file Table2.XLSX]

## Sheet: Sheet1
Supplementary Table2 GSEA analysis of biological events in hippocampus of SAE
Term	ES	NES	p-value	FDR	geneset_size	matched_size	core_genes
Complement and coagulation cascades(mmu04610)	0.63031	2.19327	0	0	92	71	Serping1,C1s1,C1ra,Pros1,C3,C5ar1,Clu,Serpinf2,Cfb,Procr,A2m,C3ar1,C4b,F10,Serpine1,Plat,Plaur,Itgb2,Bdkrb2,C1qb,Itgam,Cr1l,Kng2,Fgg,Bdkrb1,Zp3r,C1s2,C8b,Cfh,F2rl2,C2,F2r,Fga
NF-kappa B signaling pathway(mmu04064)	0.572149	2.07396	0	8.78935e-05	105	94	Lyn,Ikbkg,Icam1,Ltbr,Tnfrsf1a,Map3k7,Card14,Bcl2l1,Ripk1,Tab1,Vcam1,Gadd45g,Cxcl1,Bcl2a1a,Birc3,Nfkb2,Myd88,Ddx58,Trim25,Tirap,Cflar,Nfkbia,Eda,Tnf,Xiap,Bcl2a1b,Il1r1,Tlr4,Rela,Map3k14,Syk,Relb,Lbp,Cd14,Csnk2b,Tnfsf13b,Bcl10,Tab2,Traf6,Birc2,Pidd1,Malt1,Ccl19,Ptgs2,Csnk2a2,Lta,Ube2i,Tab3,Lck,Tnfaip3,Cd40,Ccl4,Tnfrsf13c,Eda2r,Gadd45a,Nfkb1,Bcl2a1d,Traf2,Il1b,Tnfrsf11a
NOD-like receptor signaling pathway(mmu04621)	0.481238	1.85406	0	0.00544015	202	146	Ifi204,Ctsb,Stat1,Ikbke,Ikbkg,Irf7,Hsp90ab1,Cybb,Irf9,Map3k7,Txnip,Bcl2l1,Ripk1,Nfkbib,Tab1,Nek7,Oas3,Dhx33,Casp12,Cxcl1,Gsdmd,Stat2,Cyba,Birc3,Casp4,Nampt,Pycard,Ccl5,Myd88,Gbp7,Nlrp3,Gbp3,Prkcd,Nod2,Tbk1,Nfkbia,Tnf,Xiap,Casp8,Rhoa,Oas1a,Gbp2,Tlr4,Oas1g,Rela,Gbp5,Oas2,Naip2,Nlrx1,Tab2,Itpr3,Casp1,Aim2,Ripk2,Ifnar2,Traf6,Jak1,Birc2,Ccl12
Cytosolic DNA-sensing pathway(mmu04623)	0.564871	1.79333	0.00194553	0.00917289	63	45	Zbp1,Ikbke,Ikbkg,Irf7,Trex1,Ripk1,Nfkbib,Polr2e,Pycard,Ccl5,Ddx58,Polr3c,Tbk1,Nfkbia,Rela,Casp1,Polr3e,Aim2,Adar,Ccl4,Cxcl10,Polr3g,Ripk3,Polr3f,Nfkb1,Il1b,Polr1c
Apoptosis(mmu04210)	0.467932	1.77074	0	0.0108285	136	127	Ctsl,Ctsb,Ctss,Csf2rb,Ikbkg,Actb,Tnfrsf1a,Parp3,Ctsf,Bcl2l1,Ripk1,Tnfrsf10b,Lmna,Capn2,Casp12,Raf1,Gadd45g,Tuba1c,Bcl2a1a,Birc3,Apaf1,Pmaip1,Mcl1,Ctsz,Cflar,Nfkbia,Tnf,Xiap,Casp8,Actg1,Bcl2a1b,Bid,Ctsc,Pik3r1,Nras,Pik3r2,Daxx,Bak1,Rela,Map3k14,Dffb,Casp7,Itpr3,Akt1,Csf2rb2,Atf4,Birc2,Pidd1,Bcl2l11,Fas,Trp53,Ern1,Kras
Toll-like receptor signaling pathway(mmu04620)	0.492268	1.75952	0	0.0120685	99	82	Spp1,Stat1,Tollip,Ikbke,Tlr7,Ikbkg,Tlr1,Irf7,Rac1,Map3k7,Ripk1,Tab1,Cd80,Ccl5,Myd88,Tlr2,Tirap,Tbk1,Map3k8,Nfkbia,Tnf,Casp8,Pik3r1,Map2k7,Tlr3,Cxcl9,Map2k3,Pik3r2,Tlr4,Rela,Lbp,Cd14,Tab2,Akt1,Cd86,Ifnar2,Traf6
Neutrophil extracellular trap formation(mmu04613)	0.472351	1.75571	0	0.0116019	205	104	Fcgr4,C3,Ager,C5ar1,Tlr7,Actb,Fpr2,Cybb,Rac1,Map3k7,Ncf4,Itga2b,Fpr1,Ncf1,Itgb3,Fcgr1,Rac2,Raf1,H3f3a,Gsdmd,Cyba,Casp4,Selp,Tlr2,Itgal,Itgb2,Ncf2,Hat1,Actg1,Pik3r1,Itgam,Pik3r2,H3f3b,Tlr4,Rela,Cr1l,Syk,Ppif,Fgg,Casp1,Akt1
JAK-STAT signaling pathway(mmu04630)	0.460429	1.73047	0	0.0145964	168	123	Gfap,Csf2rb,Il4ra,Stat1,Cdkn1a,Irf9,Ptpn11,Csf3,Socs3,Ptpn6,Bcl2l1,Il12rb1,Il6ra,Pim1,Stat3,Il15ra,Raf1,Myc,Stat2,Mcl1,Osmr,Il2rg,Lifr,Aox1,Il13ra1,Il20rb,Egf,Socs2,Crlf2,Pik3r1,Pik3r2,Il2rb,Crebbp,Il6st,Pdgfrb,Il11ra2,Egfr,Akt1,Csf2rb2,Pias3,Ifngr1,Ifnar2,Jak1
Endocytosis(mmu04144)	0.420825	1.71296	0	0.0165126	267	243	H2-T23,Arpc2,H2-K1,Ap2a2,Rab31,Iqsec2,Arpc1b,H2-D1,H2-Q7,Pard3,Spg21,Rab5c,Cltb,H2-Q6,Arf3,Mvb12a,Rufy2,Cyth2,Wipf3,H2-Q4,Chmp4b,Acap2,Rab11fip5,Capza2,Chmp1a,Zfyve27,H2-T22,Epn1,Agap3,Zfyve9,Acap3,H2-M3,Tgfbr2,Pip5k1a,Tfrc,Actr3,Sh3gl1,Dnm1,Agap1,Snx4,Iqsec1,Rab35,Tsg101,Il2rg,Capzb,Ehd4,Chmp2a,Smad3,Grk1,Arpc3,Vps37c,Rab11fip2,Rhoa,Il2rb,Arap3,Cdc42,Smurf1,Arfgap1,Asap3,Vps26a,Rbsn,Cblb,Arpc5,R…
TNF signaling pathway(mmu04668)	0.449099	1.68475	0	0.0198991	113	107	Ikbkg,Icam1,Mlkl,Tnfrsf1a,Map3k7,Mmp14,Socs3,Edn1,Tnfrsf1b,Ripk1,Tab1,Mmp3,Creb3,Bcl3,Vcam1,Cxcl1,Birc3,Csf1,Cebpb,Mmp9,Ccl5,Sele,Cflar,Bag4,Nod2,Map3k8,Nfkbia,Tnf,Casp8,Pik3r1,Map2k7,Map2k3,Pik3r2,Rela,Map3k14,Casp7,Irf1,Rps6ka4,Tab2,Akt1,Atf4,Ifi47,Birc2,Ccl12,Fas,Junb,Ptgs2,Cxcl5,Lta,Tab3,Tnfaip3,Creb3l1,Casp3,Creb3l4,Cxcl10,Lif,Ripk3,Nfkb1,Jun,Traf2,Vegfd,Il1b
IL-17 signaling pathway(mmu04657)	0.459293	1.62233	0.00613497	0.0313194	91	77	Lcn2,S100a8,Ikbke,Ikbkg,Hsp90ab1,Map3k7,Csf3,Mmp3,Cxcl1,Il17ra,Cebpb,Mmp9,Jund,Tbk1,Nfkbia,Tnf,Casp8,Traf3ip2,Rela,Fosl1,Tab2,Ccl17,Srsf1,Traf6,Ccl12,S100a9,Mapk6,Ccl7,Ptgs2,Cxcl5,Tab3,Tnfaip3,Casp3
Lipid and atherosclerosis(mmu05417)	0.399315	1.59455	0	0.0373165	216	184	Abca1,Ager,Nos3,Vav1,Lyn,Ikbke,Ikbkg,Icam1,Irf7,Hsp90ab1,Tnfrsf1a,Cybb,Rac1,Map3k7,Camk2g,Ncf4,Ncf1,Bcl2l1,Camk2b,Stat3,Tab1,Mmp3,Tnfrsf10b,Vcam1,Cxcl1,Cyba,Rap1b,Apaf1,Mmp9,Pycard,Ccl5,Myd88,Selp,Nlrp3,Tlr2,Tirap,Sele,Tbk1,Nfkbia,Tnf,Ncf2,Casp8,Bid,Pik3r1,Map2k7,Nras,Map2k3,Rhoa,Pik3r2,Abcg1,Tlr4,Cdc42,Rela,Ppp3cc,Lbp,Casp7,Cd14,Tab2,Pou2f2,Casp1,Akt1,Atf4,Traf6,Ccl12,Rap1a,Sod2,Fas,Trp53,Ern1,K…
Necroptosis(mmu04217)	0.422591	1.59187	0.00383877	0.0372033	174	113	Zbp1,Stat1,Fth1,Hsp90ab1,Eif2ak2,Mlkl,Tnfrsf1a,Cybb,Sqstm1,Irf9,Chmp4b,Camk2g,Chmp1a,Camk2b,Stat3,Ripk1,Tnfrsf10b,Capn2,Stat2,Birc3,Pycard,Nlrp3,Spata2,Chmp2a,Cflar,Tnf,Xiap,Casp8,Faf1,Bid,Ftl1,Tlr3,Tlr4,Pla2g4e,Casp1,Ifngr1,Ifnar2,Chmp4c,Jak1,Birc2,Fas,Jak3,Hmgb1,Sharpin,Ifnar1,Stat5a,Tnfaip3,Camk2d
RIG-I-like receptor signaling pathway(mmu04622)	0.490849	1.5852	0.0151229	0.0375933	70	49	Ddx3x,Ikbke,Ikbkg,Irf7,Map3k7,Ripk1,Nfkbib,Dhx58,Ifih1,Isg15,Ddx58,Trim25,Tbkbp1,Tbk1,Nfkbia,Tnf,Casp8,Rnf125,Rela,Nlrx1
PPAR signaling pathway(mmu03320)	-0.430029	-1.48711	0.0162933	0.201652	89	69	Acsl4,Fabp3,Pltp,Cd36,Slc27a4,Slc27a1,Acadm,Cyp27a1,Fabp7,Pck2,Scd1,Pdpk1,Fads2,Scd2,Hmgcs1,Lpl,Me1,Acsl6
Ether lipid metabolism(mmu00565)	-0.470779	-1.49125	0.0262097	0.211266	47	41	Plb1,Tmem86b,Pla2g4b,Pld4,Agps,Pla2g6,Gdpd3,Pla2g7,Enpp6,Plpp3,Pld3,Ugt8a
Steroid biosynthesis(mmu00100)	-0.562085	-1.49228	0.044316	0.229153	20	19	Cyp51,Soat1,Sc5d,Dhcr7,Msmo1,Sqle,Dhcr24
Biosynthesis of unsaturated fatty acids(mmu01040)	-0.508965	-1.52433	0.0286885	0.219156	34	33	Scd1,Elovl6,Fads1,Fads2,Scd2,Acot7,Hacd3,Hacd1
Glutamatergic synapse(mmu04724)	-0.481962	-1.78635	0	0.0437803	113	109	Gnai1,Plcb1,Grm5,Prkca,Glul,Gng11,Gnb4,Pla2g4b,Grik2,Gria2,Gria4,Gnaq,Gng4,Gria3,Grm1,Mapk3,Slc17a7,Adcy3,Grm4,Grm7,Gria1,Slc38a3,Grin3a,Gnb5,Grin2c,Adcy8,Adcy2,Gls,Prkcg,Itpr1,Grm2,Homer1,Grm3,Gnao1,Shank1,Homer2,Slc38a1,Gng7
GABAergic synapse(mmu04727)	-0.503444	-1.82109	0	0.0469621	89	87	Kcnj6,Gabarap,Gng3,Cacna1f,Gabra3,Gnai1,Abat,Prkca,Glul,Gabra1,Gng11,Gnb4,Gabbr1,Slc32a1,Gabrb1,Plcl1,Gabrg2,Gabrb2,Gng4,Adcy3,Gabra2,Slc38a3,Gnb5,Adcy8,Gabrd,Adcy2,Gls,Prkcg,Slc38a5,Slc6a11,Gnao1,Slc12a5,Slc38a1,Gng7
