# Supplementary material for: Integrated transcriptomics and metabolomics analysis of the hippocampus reveals altered neuroinflammation, downregulated metabolism and synapse in sepsis-associated encephalopathy
Source: Front Pharmacol. 2022 Sep 6;13:1004745. doi: 10.3389/fphar.2022.1004745 (PMC9486403; doi:10.3389/fphar.2022.1004745)
Supplement: Supplementary file 2 [file Table3.xlsx]

## Sheet: Supplemental Table 3. Top100 di
Supplementary Table 3 Correlation of top100 differential mRNA-differential metabolite
Category1	Category2	Correlation	Pvalue	Type	Significance	Color
Gfap	L-Histidine	0.935823	0.006	Group	**	red
Gfap	Inosinic acid	0.841182	0.0358	Group	*	red
Gfap	Adenylsuccinic acid	0.876393	0.022	Group	*	red
Gfap	Corticosterone	0.906105	0.0128	Group	*	red
Apod	L-Histidine	0.939365	0.0054	Group	**	red
Apod	Inosinic acid	0.860901	0.0277	Group	*	red
Apod	Adenylsuccinic acid	0.892722	0.0166	Group	*	red
Apod	Corticosterone	0.918111	0.0098	Group	**	red
Gbp2	L-Histidine	0.842754	0.0351	Group	*	red
Gbp2	L-Threonine	0.823017	0.0442	Group	*	red
Sdc4	L-Histidine	0.892569	0.0167	Group	*	red
Sdc4	Corticosterone	0.835014	0.0386	Group	*	red
Ezr	L-Histidine	0.91638	0.0102	Group	*	red
Ezr	L-Threonine	0.836885	0.0377	Group	*	red
Ezr	Corticosterone	0.828799	0.0415	Group	*	red
Odc1	L-Histidine	0.910142	0.0117	Group	*	red
Odc1	L-Threonine	0.813877	0.0487	Group	*	red
Odc1	Corticosterone	0.863506	0.0267	Group	*	red
Sgk1	L-Histidine	0.914819	0.0106	Group	*	red
Sgk1	Corticosterone	0.814937	0.0482	Group	*	red
Cdkn1a	L-Glutamine	0.813329	0.049	Group	*	red
Cdkn1a	L-Histidine	0.917231	0.01	Group	**	red
Cdkn1a	L-Threonine	0.834418	0.0389	Group	*	red
Cdkn1a	Corticosterone	0.863807	0.0266	Group	*	red
Ctsl	L-Histidine	0.939531	0.0054	Group	**	red
Ctsl	Inosinic acid	0.817342	0.047	Group	*	red
Ctsl	L-Threonine	0.822989	0.0442	Group	*	red
Ctsl	Adenylsuccinic acid	0.845529	0.0339	Group	*	red
Ctsl	Corticosterone	0.880038	0.0207	Group	*	red
Nfkbia	L-Histidine	0.905485	0.013	Group	*	red
Nfkbia	Corticosterone	0.836136	0.0381	Group	*	red
Stat3	L-Glutamine	0.826031	0.0428	Group	*	red
Stat3	L-Histidine	0.901729	0.014	Group	*	red
Stat3	L-Threonine	0.849773	0.0322	Group	*	red
Stat3	Corticosterone	0.833777	0.0391	Group	*	red
Plat	L-Glutamine	0.821353	0.045	Group	*	red
Plat	L-Histidine	0.902763	0.0137	Group	*	red
Plat	L-Threonine	0.845542	0.0339	Group	*	red
Plat	Corticosterone	0.838495	0.037	Group	*	red
Ccl5	L-Histidine	0.884742	0.0192	Group	*	red
Ccl5	Adenylsuccinic acid	0.822139	0.0446	Group	*	red
Ccl5	Corticosterone	0.88921	0.0177	Group	*	red
Ctsz	L-Histidine	0.963117	0.002	Group	**	red
Ctsz	Inosinic acid	0.895941	0.0157	Group	*	red
Ctsz	Adenylsuccinic acid	0.897493	0.0152	Group	*	red
Ctsz	Corticosterone	0.911512	0.0114	Group	*	red
Gpx3	L-Glutamine	0.889328	0.0177	Group	*	red
Gpx3	L-Lactic acid	0.821026	0.0452	Group	*	red
Gpx3	L-Histidine	0.893258	0.0165	Group	*	red
Gpx3	Palmitoylcarnitine	0.853792	0.0305	Group	*	red
Gpx3	L-Threonine	0.907831	0.0124	Group	*	red
Phgdh	Choline	0.892445	0.0167	Group	*	red
Phgdh	Glutathione	0.950614	0.0036	Group	**	red
Phgdh	Guanosine	0.816997	0.0472	Group	*	red
Phgdh	N-Acetyl-L-glutamic acid	0.942316	0.0049	Group	**	red
Phgdh	Adenine	0.855662	0.0297	Group	*	red
Phgdh	D-Glycerate 3-phosphate	0.847381	0.0332	Group	*	red
Phgdh	Cyclic AMP	0.827215	0.0422	Group	*	red
Phgdh	Dephospho-CoA	0.820007	0.0457	Group	*	red
Phgdh	Fumaric acid	0.88303	0.0197	Group	*	red
Txnip	L-Histidine	0.923736	0.0085	Group	**	red
Txnip	L-Threonine	0.816269	0.0475	Group	*	red
Txnip	Corticosterone	0.862714	0.027	Group	*	red
Msn	L-Glutamine	0.822941	0.0442	Group	*	red
Msn	L-Histidine	0.929532	0.0073	Group	**	red
Msn	L-Threonine	0.842858	0.0351	Group	*	red
Msn	Adenylsuccinic acid	0.815408	0.048	Group	*	red
Msn	Corticosterone	0.861165	0.0276	Group	*	red
Hspb1	L-Histidine	0.930676	0.007	Group	**	red
Hspb1	L-Threonine	0.833992	0.0391	Group	*	red
Hspb1	Corticosterone	0.859526	0.0282	Group	*	red
Gbp5	L-Histidine	0.831767	0.0401	Group	*	red
Gbp5	L-Threonine	0.833908	0.0391	Group	*	red
Gbp3	L-Glutamine	0.84019	0.0363	Group	*	red
Gbp3	L-Lactic acid	0.815504	0.0479	Group	*	red
Gbp3	L-Histidine	0.865126	0.0261	Group	*	red
Gbp3	L-Threonine	0.866541	0.0255	Group	*	red
Sept4	Choline	0.901943	0.014	Group	*	red
Sept4	Glutathione	0.944291	0.0046	Group	**	red
Sept4	N-Acetyl-L-glutamic acid	0.921594	0.009	Group	**	red
Sept4	Adenine	0.831391	0.0402	Group	*	red
Sept4	D-Glycerate 3-phosphate	0.847004	0.0333	Group	*	red
Sept4	Cyclic AMP	0.815649	0.0478	Group	*	red
Sept4	Dephospho-CoA	0.84426	0.0345	Group	*	red
Sept4	Fumaric acid	0.879899	0.0208	Group	*	red
Timp1	L-Histidine	0.910992	0.0115	Group	*	red
Timp1	L-Threonine	0.822598	0.0444	Group	*	red
Timp1	Corticosterone	0.867575	0.0251	Group	*	red
Spp1	L-Histidine	0.930879	0.007	Group	**	red
Spp1	Inosinic acid	0.857334	0.0291	Group	*	red
Spp1	Adenylsuccinic acid	0.894112	0.0162	Group	*	red
Spp1	Corticosterone	0.919454	0.0095	Group	**	red
Gadd45g	L-Glutamine	0.814968	0.0482	Group	*	red
Gadd45g	L-Histidine	0.885646	0.0189	Group	*	red
Gadd45g	L-Threonine	0.836067	0.0381	Group	*	red
Gadd45g	Corticosterone	0.844427	0.0344	Group	*	red
Col4a1	L-Histidine	0.948951	0.0038	Group	**	red
Col4a1	Inosinic acid	0.835628	0.0383	Group	*	red
Col4a1	L-Threonine	0.82547	0.043	Group	*	red
Col4a1	Adenylsuccinic acid	0.822741	0.0443	Group	*	red
Col4a1	Corticosterone	0.859606	0.0282	Group	*	red
Fcer1g	L-Histidine	0.934078	0.0064	Group	**	red
Fcer1g	Adenylsuccinic acid	0.897818	0.0151	Group	*	red
Fcer1g	Corticosterone	0.931651	0.0068	Group	**	red
Dusp1	L-Glutamine	0.850923	0.0317	Group	*	red
Dusp1	L-Histidine	0.871526	0.0237	Group	*	red
Dusp1	L-Threonine	0.851948	0.0313	Group	*	red
Dusp1	Adenylsuccinic acid	0.828045	0.0418	Group	*	red
Dusp1	Corticosterone	0.85637	0.0295	Group	*	red
Tnfrsf1a	L-Glutamine	0.851413	0.0315	Group	*	red
Tnfrsf1a	L-Histidine	0.911869	0.0113	Group	*	red
Tnfrsf1a	L-Threonine	0.872259	0.0234	Group	*	red
Tnfrsf1a	Corticosterone	0.827908	0.0419	Group	*	red
Cxcl1	L-Histidine	0.897288	0.0153	Group	*	red
Cxcl1	Adenylsuccinic acid	0.835428	0.0384	Group	*	red
Cxcl1	Corticosterone	0.897666	0.0152	Group	*	red
S100a10	L-Histidine	0.947473	0.0041	Group	**	red
S100a10	L-Threonine	0.828236	0.0417	Group	*	red
S100a10	Corticosterone	0.861347	0.0275	Group	*	red
Stat2	L-Glutamine	0.816082	0.0476	Group	*	red
Stat2	L-Histidine	0.905224	0.013	Group	*	red
Stat2	L-Threonine	0.842343	0.0353	Group	*	red
Stat2	Corticosterone	0.830216	0.0408	Group	*	red
Icam1	L-Glutamine	0.835265	0.0385	Group	*	red
Icam1	L-Histidine	0.917129	0.01	Group	*	red
Icam1	L-Threonine	0.856302	0.0295	Group	*	red
Icam1	Corticosterone	0.844936	0.0342	Group	*	red
Grm2	Choline	0.886243	0.0187	Group	*	red
Grm2	Glutathione	0.891565	0.017	Group	*	red
Grm2	Guanosine	0.845634	0.0339	Group	*	red
Grm2	N-Acetyl-L-glutamic acid	0.925836	0.008	Group	**	red
Grm2	D-Glycerate 3-phosphate	0.922514	0.0088	Group	**	red
Grm2	Cyclic AMP	0.883929	0.0194	Group	*	red
Grm2	Fumaric acid	0.845954	0.0338	Group	*	red
Lbp	L-Histidine	0.975403	0.0009	Group	***	red
Lbp	L-Threonine	0.814723	0.0483	Group	*	red
Cebpb	L-Histidine	0.894811	0.016	Group	*	red
Cebpb	Corticosterone	0.873702	0.0229	Group	*	red
Vegfa	Choline	0.89278	0.0166	Group	*	red
Vegfa	Glutathione	0.940529	0.0052	Group	**	red
Vegfa	Guanosine	0.835638	0.0383	Group	*	red
Vegfa	N-Acetyl-L-glutamic acid	0.917273	0.01	Group	**	red
Vegfa	Adenine	0.830225	0.0408	Group	*	red
Vegfa	Pantetheine 4'-phosphate	0.826136	0.0427	Group	*	red
Vegfa	D-Glycerate 3-phosphate	0.866684	0.0255	Group	*	red
Vegfa	Cyclic AMP	0.850418	0.0319	Group	*	red
Vegfa	Dephospho-CoA	0.858075	0.0288	Group	*	red
Vegfa	Fumaric acid	0.893316	0.0165	Group	*	red
Stat1	L-Histidine	0.928145	0.0076	Group	**	red
Stat1	L-Threonine	0.813675	0.0488	Group	*	red
Stat1	Adenylsuccinic acid	0.838931	0.0368	Group	*	red
Stat1	Corticosterone	0.887385	0.0183	Group	*	red
Gadd45b	L-Lactic acid	0.819744	0.0458	Group	*	red
Gadd45b	L-Threonine	0.830743	0.0405	Group	*	red
Mgst1	L-Histidine	0.95572	0.0029	Group	**	red
Mgst1	L-Threonine	0.823334	0.0441	Group	*	red
Mgst1	Corticosterone	0.852483	0.031	Group	*	red
Pfkfb3	L-Glutamine	0.833428	0.0393	Group	*	red
Pfkfb3	L-Histidine	0.897023	0.0154	Group	*	red
Pfkfb3	L-Threonine	0.853496	0.0306	Group	*	red
Pfkfb3	Corticosterone	0.836307	0.038	Group	*	red
Irf7	L-Glutamine	0.819914	0.0457	Group	*	red
Irf7	L-Histidine	0.913107	0.011	Group	*	red
Irf7	L-Threonine	0.839399	0.0366	Group	*	red
Irf7	Corticosterone	0.86195	0.0273	Group	*	red
Csf1	L-Glutamine	0.845693	0.0339	Group	*	red
Csf1	L-Histidine	0.883924	0.0194	Group	*	red
Csf1	L-Threonine	0.87185	0.0236	Group	*	red
Rela	L-Glutamine	0.840126	0.0363	Group	*	red
Rela	L-Lactic acid	0.848892	0.0325	Group	*	red
Rela	L-Histidine	0.9055	0.013	Group	*	red
Rela	L-Threonine	0.87506	0.0224	Group	*	red
Lamc1	L-Histidine	0.901187	0.0142	Group	*	red
Lamc1	L-Threonine	0.822593	0.0444	Group	*	red
Mmp14	L-Glutamine	0.833539	0.0393	Group	*	red
Mmp14	L-Histidine	0.898013	0.0151	Group	*	red
Mmp14	L-Threonine	0.852379	0.0311	Group	*	red
Mmp14	Corticosterone	0.845368	0.034	Group	*	red
Klf2	L-Histidine	0.937033	0.0058	Group	**	red
Klf2	Adenylsuccinic acid	0.836034	0.0381	Group	*	red
Klf2	Corticosterone	0.884345	0.0193	Group	*	red
Gldc	Choline	0.906059	0.0128	Group	*	red
Gldc	Glutathione	0.932951	0.0066	Group	**	red
Gldc	Guanosine	0.814016	0.0487	Group	*	red
Gldc	N-Acetyl-L-glutamic acid	0.912892	0.0111	Group	*	red
Gldc	D-Glycerate 3-phosphate	0.86713	0.0253	Group	*	red
Gldc	Cyclic AMP	0.833388	0.0393	Group	*	red
Gldc	Dephospho-CoA	0.853103	0.0308	Group	*	red
Gldc	Fumaric acid	0.877835	0.0215	Group	*	red
Rras	L-Histidine	0.926184	0.008	Group	**	red
Rras	Inosinic acid	0.817933	0.0467	Group	*	red
Rras	Adenylsuccinic acid	0.823005	0.0442	Group	*	red
Rras	Corticosterone	0.872497	0.0233	Group	*	red
Cyba	L-Histidine	0.969486	0.0014	Group	**	red
Cyba	Inosinic acid	0.887655	0.0182	Group	*	red
Cyba	Adenylsuccinic acid	0.86897	0.0246	Group	*	red
Cyba	Corticosterone	0.887259	0.0183	Group	*	red
Myl9	Glutathione	0.886283	0.0187	Group	*	red
Myl9	Pantetheine 4'-phosphate	0.889467	0.0177	Group	*	red
Myl9	Dephospho-CoA	0.944844	0.0045	Group	**	red
Myl9	Fumaric acid	0.888779	0.0179	Group	*	red
Ctgf	L-Histidine	0.893338	0.0165	Group	*	red
Ctgf	L-Threonine	0.816753	0.0473	Group	*	red
Ctgf	Adenylsuccinic acid	0.829792	0.041	Group	*	red
Ctgf	Corticosterone	0.878441	0.0213	Group	*	red
Osmr	L-Glutamine	0.840743	0.036	Group	*	red
Osmr	L-Lactic acid	0.814096	0.0486	Group	*	red
Osmr	L-Histidine	0.872229	0.0234	Group	*	red
Osmr	L-Threonine	0.866959	0.0254	Group	*	red
Isg15	L-Glutamine	0.852904	0.0309	Group	*	red
Isg15	L-Lactic acid	0.825167	0.0432	Group	*	red
Isg15	L-Histidine	0.882717	0.0198	Group	*	red
Isg15	L-Threonine	0.88058	0.0205	Group	*	red
Csf3	L-Histidine	0.91981	0.0094	Group	**	red
Csf3	Adenylsuccinic acid	0.873827	0.0229	Group	*	red
Csf3	Corticosterone	0.923593	0.0085	Group	**	red
Ak4	Choline	0.908468	0.0122	Group	*	red
Ak4	Glutathione	0.903665	0.0135	Group	*	red
Ak4	N-Acetyl-L-glutamic acid	0.924829	0.0083	Group	**	red
Ak4	D-Glycerate 3-phosphate	0.906016	0.0128	Group	*	red
Ak4	Cyclic AMP	0.846992	0.0333	Group	*	red
Ak4	Fumaric acid	0.842449	0.0353	Group	*	red
Irf1	L-Glutamine	0.819506	0.0459	Group	*	red
Irf1	L-Lactic acid	0.813359	0.049	Group	*	red
Irf1	L-Histidine	0.824872	0.0433	Group	*	red
Irf1	L-Threonine	0.847807	0.033	Group	*	red
Ampd3	L-Histidine	0.920103	0.0093	Group	**	red
Ampd3	L-Threonine	0.831637	0.0401	Group	*	red
Ampd3	Corticosterone	0.858659	0.0286	Group	*	red
Tspo	L-Histidine	0.945001	0.0045	Group	**	red
Tspo	Inosinic acid	0.884595	0.0192	Group	*	red
Tspo	Adenylsuccinic acid	0.905285	0.013	Group	*	red
Tspo	Corticosterone	0.926539	0.0079	Group	**	red
Cx3cr1	Choline	0.943497	0.0047	Group	**	red
Cx3cr1	Glutathione	0.873807	0.0229	Group	*	red
Cx3cr1	Guanosine	0.842991	0.035	Group	*	red
Cx3cr1	N-Acetyl-L-glutamic acid	0.943712	0.0047	Group	**	red
Cx3cr1	D-Glycerate 3-phosphate	0.949503	0.0038	Group	**	red
Cx3cr1	Cyclic AMP	0.894634	0.0161	Group	*	red
Cx3cr1	Fumaric acid	0.814834	0.0483	Group	*	red
Irf9	L-Histidine	0.91835	0.0097	Group	**	red
Irf9	Adenylsuccinic acid	0.841505	0.0357	Group	*	red
Irf9	Corticosterone	0.89517	0.0159	Group	*	red
Fn1	Choline	0.849886	0.0321	Group	*	red
Fn1	Glutathione	0.874163	0.0228	Group	*	red
Fn1	Guanosine	0.857845	0.0289	Group	*	red
Fn1	N-Acetyl-L-glutamic acid	0.875687	0.0222	Group	*	red
Fn1	D-Glycerate 3-phosphate	0.917148	0.01	Group	*	red
Fn1	Cyclic AMP	0.894221	0.0162	Group	*	red
Fn1	Dephospho-CoA	0.830392	0.0407	Group	*	red
Fn1	Fumaric acid	0.858911	0.0285	Group	*	red
Cbr3	L-Histidine	0.811762	0.0498	Group	*	red
Cbr3	Corticosterone	0.829739	0.041	Group	*	red
Hmox1	L-Histidine	0.890381	0.0174	Group	*	red
Hmox1	Corticosterone	0.840903	0.036	Group	*	red
Grm3	Choline	0.929346	0.0073	Group	**	red
Grm3	Glutathione	0.919562	0.0094	Group	**	red
Grm3	Guanosine	0.840562	0.0361	Group	*	red
Grm3	N-Acetyl-L-glutamic acid	0.957692	0.0026	Group	**	red
Grm3	D-Glycerate 3-phosphate	0.906732	0.0126	Group	*	red
Grm3	Cyclic AMP	0.87179	0.0236	Group	*	red
Grm3	Fumaric acid	0.853607	0.0306	Group	*	red
Tnfrsf12a	L-Glutamine	0.813856	0.0487	Group	*	red
Tnfrsf12a	L-Histidine	0.853837	0.0305	Group	*	red
Tnfrsf12a	L-Threonine	0.841789	0.0356	Group	*	red
Mmp3	L-Glutamine	0.851988	0.0312	Group	*	red
Mmp3	L-Histidine	0.892115	0.0168	Group	*	red
Mmp3	L-Threonine	0.875352	0.0223	Group	*	red
P2ry12	Choline	0.919703	0.0094	Group	**	red
P2ry12	Glutathione	0.917481	0.0099	Group	**	red
P2ry12	Guanosine	0.816483	0.0474	Group	*	red
P2ry12	N-Acetyl-L-glutamic acid	0.961027	0.0022	Group	**	red
P2ry12	D-Glycerate 3-phosphate	0.895107	0.0159	Group	*	red
P2ry12	Cyclic AMP	0.847587	0.0331	Group	*	red
P2ry12	Fumaric acid	0.84014	0.0363	Group	*	red
Mapk11	Choline	0.858209	0.0287	Group	*	red
Mapk11	Glutathione	0.966178	0.0017	Group	**	red
Mapk11	N-Acetyl-L-glutamic acid	0.930668	0.007	Group	**	red
Mapk11	Adenine	0.893995	0.0163	Group	*	red
Mapk11	Pantetheine 4'-phosphate	0.815611	0.0479	Group	*	red
Mapk11	Dephospho-CoA	0.832175	0.0399	Group	*	red
Mapk11	Fumaric acid	0.902059	0.0139	Group	*	red
Socs3	L-Histidine	0.915214	0.0105	Group	*	red
Socs3	L-Threonine	0.822451	0.0445	Group	*	red
Socs3	Corticosterone	0.867092	0.0253	Group	*	red
Ltbr	L-Histidine	0.9538	0.0032	Group	**	red
Ltbr	L-Threonine	0.827525	0.0421	Group	*	red
Ltbr	Adenylsuccinic acid	0.811837	0.0498	Group	*	red
Ltbr	Corticosterone	0.860895	0.0277	Group	*	red
Alox12b	L-Histidine	0.913237	0.011	Group	*	red
Alox12b	L-Threonine	0.814954	0.0482	Group	*	red
Alox12b	Adenylsuccinic acid	0.817519	0.0469	Group	*	red
Alox12b	Corticosterone	0.874174	0.0228	Group	*	red
Phkg1	Choline	0.956418	0.0028	Group	**	red
Phkg1	Glutathione	0.887866	0.0182	Group	*	red
Phkg1	Guanosine	0.888185	0.0181	Group	*	red
Phkg1	N-Acetyl-L-glutamic acid	0.964889	0.0018	Group	**	red
Phkg1	D-Glycerate 3-phosphate	0.908387	0.0122	Group	*	red
Phkg1	Cyclic AMP	0.920497	0.0092	Group	**	red
Phkg1	Fumaric acid	0.83249	0.0397	Group	*	red
Gab2	L-Glutamine	0.843589	0.0348	Group	*	red
Gab2	L-Histidine	0.882799	0.0198	Group	*	red
Gab2	L-Threonine	0.867657	0.0251	Group	*	red
Tnfrsf25	Choline	0.848154	0.0328	Group	*	red
Tnfrsf25	Glutathione	0.914739	0.0106	Group	*	red
Tnfrsf25	N-Acetyl-L-glutamic acid	0.863499	0.0267	Group	*	red
Tnfrsf25	Adenine	0.828586	0.0416	Group	*	red
Tnfrsf25	Pantetheine 4'-phosphate	0.828637	0.0415	Group	*	red
Tnfrsf25	D-Glycerate 3-phosphate	0.846821	0.0334	Group	*	red
Tnfrsf25	Cyclic AMP	0.811778	0.0498	Group	*	red
Tnfrsf25	Dephospho-CoA	0.870506	0.0241	Group	*	red
Tnfrsf25	Fumaric acid	0.877909	0.0214	Group	*	red
Myd88	L-Histidine	0.905829	0.0129	Group	*	red
Myd88	L-Threonine	0.825284	0.0431	Group	*	red
Myd88	Corticosterone	0.835626	0.0383	Group	*	red
Gamt	Choline	0.922901	0.0087	Group	**	red
Gamt	Glutathione	0.937777	0.0057	Group	**	red
Gamt	N-Acetyl-L-glutamic acid	0.945493	0.0044	Group	**	red
Gamt	Adenine	0.817354	0.047	Group	*	red
Gamt	D-Glycerate 3-phosphate	0.859605	0.0282	Group	*	red
Gamt	Cyclic AMP	0.815722	0.0478	Group	*	red
Gamt	Fumaric acid	0.858103	0.0288	Group	*	red
Grin3a	Choline	0.929512	0.0073	Group	**	red
Grin3a	Glutathione	0.882194	0.02	Group	*	red
Grin3a	Guanosine	0.832439	0.0398	Group	*	red
Grin3a	N-Acetyl-L-glutamic acid	0.973772	0.001	Group	**	red
Grin3a	D-Glycerate 3-phosphate	0.927043	0.0078	Group	**	red
Grin3a	Cyclic AMP	0.877555	0.0216	Group	*	red
Il13ra1	L-Glutamine	0.840739	0.036	Group	*	red
Il13ra1	L-Lactic acid	0.823935	0.0438	Group	*	red
Il13ra1	L-Histidine	0.868932	0.0246	Group	*	red
Il13ra1	L-Threonine	0.87046	0.0241	Group	*	red
Map3k6	L-Histidine	0.924642	0.0083	Group	**	red
Map3k6	L-Threonine	0.815327	0.048	Group	*	red
Map3k6	Adenylsuccinic acid	0.834932	0.0386	Group	*	red
Map3k6	Corticosterone	0.884418	0.0193	Group	*	red
Myoc	Glutathione	0.852614	0.031	Group	*	red
Myoc	Guanosine	0.819749	0.0458	Group	*	red
Myoc	N-Acetyl-L-glutamic acid	0.82836	0.0417	Group	*	red
Myoc	D-Glycerate 3-phosphate	0.879977	0.0207	Group	*	red
Myoc	Cyclic AMP	0.851443	0.0315	Group	*	red
Myoc	Dephospho-CoA	0.825092	0.0432	Group	*	red
Myoc	Fumaric acid	0.845946	0.0338	Group	*	red
Gbp7	L-Glutamine	0.819836	0.0458	Group	*	red
Gbp7	L-Histidine	0.870994	0.0239	Group	*	red
Gbp7	L-Threonine	0.843924	0.0346	Group	*	red
Gng11	Choline	0.956856	0.0028	Group	**	red
Gng11	Glutathione	0.895756	0.0157	Group	*	red
Gng11	Guanosine	0.836769	0.0378	Group	*	red
Gng11	N-Acetyl-L-glutamic acid	0.991193	0.0001	Group	***	red
Gng11	D-Glycerate 3-phosphate	0.87645	0.022	Group	*	red
Gng11	Cyclic AMP	0.865522	0.0259	Group	*	red
Relb	L-Glutamine	0.818533	0.0464	Group	*	red
Relb	L-Lactic acid	0.813719	0.0488	Group	*	red
Relb	L-Histidine	0.862066	0.0272	Group	*	red
Relb	L-Threonine	0.852304	0.0311	Group	*	red
Ncf1	L-Histidine	0.946109	0.0043	Group	**	red
Ncf1	Inosinic acid	0.898747	0.0149	Group	*	red
Ncf1	Adenylsuccinic acid	0.877882	0.0215	Group	*	red
Ncf1	Corticosterone	0.897323	0.0153	Group	*	red
Gpt	Choline	0.882529	0.0199	Group	*	red
Gpt	Glutathione	0.890716	0.0173	Group	*	red
Gpt	N-Acetyl-L-glutamic acid	0.87234	0.0234	Group	*	red
Gpt	D-Glycerate 3-phosphate	0.883167	0.0197	Group	*	red
Gpt	Cyclic AMP	0.816184	0.0476	Group	*	red
Gpt	Dephospho-CoA	0.841837	0.0355	Group	*	red
Gpt	Fumaric acid	0.843048	0.035	Group	*	red
Il17ra	L-Histidine	0.91197	0.0113	Group	*	red
Il17ra	Corticosterone	0.862449	0.0271	Group	*	red
Ephx2	Choline	0.908705	0.0121	Group	*	red
Ephx2	Glutathione	0.927061	0.0078	Group	**	red
Ephx2	Guanosine	0.831807	0.0401	Group	*	red
Ephx2	N-Acetyl-L-glutamic acid	0.947349	0.0041	Group	**	red
Ephx2	Adenine	0.819973	0.0457	Group	*	red
Ephx2	D-Glycerate 3-phosphate	0.891208	0.0171	Group	*	red
Ephx2	Cyclic AMP	0.857537	0.029	Group	*	red
Ephx2	Fumaric acid	0.863606	0.0266	Group	*	red
Grin2c	Choline	0.902033	0.0139	Group	*	red
Grin2c	Glutathione	0.937682	0.0057	Group	**	red
Grin2c	Guanosine	0.865876	0.0258	Group	*	red
Grin2c	N-Acetyl-L-glutamic acid	0.910238	0.0117	Group	*	red
Grin2c	Pantetheine 4'-phosphate	0.849067	0.0325	Group	*	red
Grin2c	D-Glycerate 3-phosphate	0.875958	0.0221	Group	*	red
Grin2c	Cyclic AMP	0.880136	0.0207	Group	*	red
Grin2c	Dephospho-CoA	0.880701	0.0205	Group	*	red
Grin2c	Fumaric acid	0.905504	0.013	Group	*	red
Cd14	L-Histidine	0.857635	0.029	Group	*	red
Cd14	Corticosterone	0.853655	0.0306	Group	*	red
Ltc4s	Glutathione	0.850615	0.0318	Group	*	red
Ltc4s	Dephospho-CoA	0.880051	0.0207	Group	*	red
Ltc4s	Fumaric acid	0.823622	0.0439	Group	*	red
Il1r1	L-Glutamine	0.84584	0.0338	Group	*	red
Il1r1	L-Lactic acid	0.836442	0.0379	Group	*	red
Il1r1	L-Histidine	0.898949	0.0148	Group	*	red
Il1r1	Palmitoylcarnitine	0.848535	0.0327	Group	*	red
Il1r1	L-Threonine	0.881696	0.0202	Group	*	red
Lama5	L-Glutamine	0.832241	0.0399	Group	*	red
Lama5	L-Lactic acid	0.857179	0.0291	Group	*	red
Lama5	L-Histidine	0.924183	0.0084	Group	**	red
Lama5	L-Threonine	0.873666	0.0229	Group	*	red
Nos3	L-Histidine	0.942533	0.0049	Group	**	red
Nos3	Inosinic acid	0.862042	0.0272	Group	*	red
Nos3	L-Threonine	0.818955	0.0462	Group	*	red
Nos3	Adenylsuccinic acid	0.830608	0.0406	Group	*	red
Nos3	Corticosterone	0.859638	0.0282	Group	*	red
Gfap	Choline	-0.89392	0.0163	Group	*	blue
Gfap	Glutathione	-0.918077	0.0098	Group	**	blue
Gfap	N-Acetyl-L-glutamic acid	-0.934196	0.0064	Group	**	blue
Gfap	Adenine	-0.828464	0.0416	Group	*	blue
Gfap	D-Glycerate 3-phosphate	-0.876568	0.0219	Group	*	blue
Gfap	Cyclic AMP	-0.820195	0.0456	Group	*	blue
Gfap	Fumaric acid	-0.845059	0.0342	Group	*	blue
Apod	Choline	-0.883985	0.0194	Group	*	blue
Apod	Glutathione	-0.911268	0.0115	Group	*	blue
Apod	N-Acetyl-L-glutamic acid	-0.928511	0.0075	Group	**	blue
Apod	Adenine	-0.833387	0.0393	Group	*	blue
Apod	D-Glycerate 3-phosphate	-0.860842	0.0277	Group	*	blue
Apod	Fumaric acid	-0.827983	0.0418	Group	*	blue
Cxcl10	Choline	-0.907509	0.0124	Group	*	blue
Cxcl10	Guanosine	-0.834754	0.0387	Group	*	blue
Cxcl10	D-Glycerate 3-phosphate	-0.91732	0.01	Group	**	blue
Cxcl10	Cyclic AMP	-0.908135	0.0123	Group	*	blue
Gbp2	Choline	-0.954385	0.0031	Group	**	blue
Gbp2	Guanosine	-0.858957	0.0284	Group	*	blue
Gbp2	N-Acetyl-L-glutamic acid	-0.889732	0.0176	Group	*	blue
Gbp2	D-Glycerate 3-phosphate	-0.955449	0.0029	Group	**	blue
Gbp2	Cyclic AMP	-0.921918	0.0089	Group	**	blue
Sdc4	Choline	-0.969605	0.0014	Group	**	blue
Sdc4	Glutathione	-0.841253	0.0358	Group	*	blue
Sdc4	Guanosine	-0.84156	0.0357	Group	*	blue
Sdc4	N-Acetyl-L-glutamic acid	-0.926656	0.0079	Group	**	blue
Sdc4	D-Glycerate 3-phosphate	-0.955635	0.0029	Group	**	blue
Sdc4	Cyclic AMP	-0.901544	0.0141	Group	*	blue
Ezr	Choline	-0.954654	0.003	Group	**	blue
Ezr	Glutathione	-0.857744	0.0289	Group	*	blue
Ezr	Guanosine	-0.862453	0.0271	Group	*	blue
Ezr	N-Acetyl-L-glutamic acid	-0.943623	0.0047	Group	**	blue
Ezr	D-Glycerate 3-phosphate	-0.957234	0.0027	Group	**	blue
Ezr	Cyclic AMP	-0.917075	0.01	Group	*	blue
Odc1	Choline	-0.956065	0.0029	Group	**	blue
Odc1	Glutathione	-0.860599	0.0278	Group	*	blue
Odc1	Guanosine	-0.839841	0.0364	Group	*	blue
Odc1	N-Acetyl-L-glutamic acid	-0.928828	0.0074	Group	**	blue
Odc1	D-Glycerate 3-phosphate	-0.954042	0.0031	Group	**	blue
Odc1	Cyclic AMP	-0.89571	0.0157	Group	*	blue
Sgk1	Choline	-0.954368	0.0031	Group	**	blue
Sgk1	Glutathione	-0.919115	0.0095	Group	**	blue
Sgk1	N-Acetyl-L-glutamic acid	-0.988368	0.0002	Group	***	blue
Sgk1	D-Glycerate 3-phosphate	-0.84843	0.0327	Group	*	blue
Sgk1	Cyclic AMP	-0.827943	0.0419	Group	*	blue
Sgk1	Fumaric acid	-0.818228	0.0466	Group	*	blue
Cdkn1a	Choline	-0.940313	0.0052	Group	**	blue
Cdkn1a	Glutathione	-0.899208	0.0147	Group	*	blue
Cdkn1a	Guanosine	-0.854854	0.0301	Group	*	blue
Cdkn1a	N-Acetyl-L-glutamic acid	-0.942493	0.0049	Group	**	blue
Cdkn1a	D-Glycerate 3-phosphate	-0.931023	0.007	Group	**	blue
Cdkn1a	Cyclic AMP	-0.894979	0.016	Group	*	blue
Cdkn1a	Fumaric acid	-0.845948	0.0338	Group	*	blue
Ctsl	Choline	-0.895423	0.0158	Group	*	blue
Ctsl	Glutathione	-0.916593	0.0101	Group	*	blue
Ctsl	Guanosine	-0.831314	0.0403	Group	*	blue
Ctsl	N-Acetyl-L-glutamic acid	-0.94232	0.0049	Group	**	blue
Ctsl	Adenine	-0.821772	0.0448	Group	*	blue
Ctsl	D-Glycerate 3-phosphate	-0.897578	0.0152	Group	*	blue
Ctsl	Cyclic AMP	-0.86033	0.0279	Group	*	blue
Ctsl	Fumaric acid	-0.856277	0.0295	Group	*	blue
Nfkbia	Choline	-0.974113	0.001	Group	***	blue
Nfkbia	Glutathione	-0.852501	0.031	Group	*	blue
Nfkbia	Guanosine	-0.839153	0.0367	Group	*	blue
Nfkbia	N-Acetyl-L-glutamic acid	-0.943032	0.0048	Group	**	blue
Nfkbia	D-Glycerate 3-phosphate	-0.948703	0.0039	Group	**	blue
Nfkbia	Cyclic AMP	-0.895841	0.0157	Group	*	blue
Stat3	Choline	-0.947396	0.0041	Group	**	blue
Stat3	Glutathione	-0.884444	0.0193	Group	*	blue
Stat3	Guanosine	-0.873989	0.0228	Group	*	blue
Stat3	N-Acetyl-L-glutamic acid	-0.938695	0.0055	Group	**	blue
Stat3	D-Glycerate 3-phosphate	-0.941525	0.005	Group	**	blue
Stat3	Cyclic AMP	-0.917505	0.0099	Group	**	blue
Stat3	Fumaric acid	-0.839728	0.0365	Group	*	blue
Plat	Choline	-0.950295	0.0036	Group	**	blue
Plat	Glutathione	-0.896287	0.0156	Group	*	blue
Plat	Guanosine	-0.870164	0.0242	Group	*	blue
Plat	N-Acetyl-L-glutamic acid	-0.944918	0.0045	Group	**	blue
Plat	D-Glycerate 3-phosphate	-0.931707	0.0068	Group	**	blue
Plat	Cyclic AMP	-0.909409	0.0119	Group	*	blue
Plat	Fumaric acid	-0.846824	0.0334	Group	*	blue
Ccl5	Choline	-0.964114	0.0019	Group	**	blue
Ccl5	N-Acetyl-L-glutamic acid	-0.888293	0.018	Group	*	blue
Ccl5	D-Glycerate 3-phosphate	-0.958224	0.0026	Group	**	blue
Ccl5	Cyclic AMP	-0.854136	0.0304	Group	*	blue
Ctsz	Choline	-0.828657	0.0415	Group	*	blue
Ctsz	Glutathione	-0.860284	0.0279	Group	*	blue
Ctsz	N-Acetyl-L-glutamic acid	-0.910371	0.0117	Group	*	blue
Ctsz	Adenine	-0.832109	0.0399	Group	*	blue
Ctsz	D-Glycerate 3-phosphate	-0.830964	0.0404	Group	*	blue
Gpx3	Choline	-0.862648	0.027	Group	*	blue
Gpx3	Glutathione	-0.956862	0.0028	Group	**	blue
Gpx3	Oxidized glutathione	-0.847947	0.0329	Group	*	blue
Gpx3	L-Proline	-0.830528	0.0406	Group	*	blue
Gpx3	Guanosine	-0.91411	0.0107	Group	*	blue
Gpx3	5,6-Epoxy-8,11,14-eicosatrienoic acid	-0.864717	0.0262	Group	*	blue
Gpx3	N-Acetyl-L-glutamic acid	-0.953743	0.0032	Group	**	blue
Gpx3	Adenine	-0.86303	0.0269	Group	*	blue
Gpx3	Pantetheine 4'-phosphate	-0.838234	0.0371	Group	*	blue
Gpx3	D-Glycerate 3-phosphate	-0.849767	0.0322	Group	*	blue
Gpx3	Cyclic AMP	-0.910766	0.0116	Group	*	blue
Gpx3	Dephospho-CoA	-0.826207	0.0427	Group	*	blue
Gpx3	Fumaric acid	-0.924644	0.0083	Group	**	blue
Phgdh	L-Histidine	-0.912589	0.0111	Group	*	blue
Phgdh	Inosinic acid	-0.845007	0.0342	Group	*	blue
Phgdh	Adenylsuccinic acid	-0.845472	0.034	Group	*	blue
Phgdh	Corticosterone	-0.877859	0.0215	Group	*	blue
Txnip	Choline	-0.950147	0.0037	Group	**	blue
Txnip	Glutathione	-0.920199	0.0093	Group	**	blue
Txnip	Guanosine	-0.839014	0.0368	Group	*	blue
Txnip	N-Acetyl-L-glutamic acid	-0.964996	0.0018	Group	**	blue
Txnip	D-Glycerate 3-phosphate	-0.902746	0.0137	Group	*	blue
Txnip	Cyclic AMP	-0.869948	0.0243	Group	*	blue
Txnip	Fumaric acid	-0.848064	0.0329	Group	*	blue
Msn	Choline	-0.917545	0.0099	Group	**	blue
Msn	Glutathione	-0.921587	0.009	Group	**	blue
Msn	Guanosine	-0.856704	0.0293	Group	*	blue
Msn	N-Acetyl-L-glutamic acid	-0.952407	0.0033	Group	**	blue
Msn	D-Glycerate 3-phosphate	-0.908239	0.0122	Group	*	blue
Msn	Cyclic AMP	-0.885485	0.0189	Group	*	blue
Msn	Fumaric acid	-0.865741	0.0258	Group	*	blue
Hspb1	Choline	-0.940236	0.0053	Group	**	blue
Hspb1	Glutathione	-0.907727	0.0124	Group	*	blue
Hspb1	Guanosine	-0.853288	0.0307	Group	*	blue
Hspb1	N-Acetyl-L-glutamic acid	-0.958232	0.0026	Group	**	blue
Hspb1	D-Glycerate 3-phosphate	-0.922929	0.0087	Group	**	blue
Hspb1	Cyclic AMP	-0.890017	0.0175	Group	*	blue
Hspb1	Fumaric acid	-0.846125	0.0337	Group	*	blue
Gbp5	Choline	-0.948081	0.004	Group	**	blue
Gbp5	Guanosine	-0.870075	0.0242	Group	*	blue
Gbp5	N-Acetyl-L-glutamic acid	-0.885955	0.0188	Group	*	blue
Gbp5	D-Glycerate 3-phosphate	-0.951337	0.0035	Group	**	blue
Gbp5	Cyclic AMP	-0.930872	0.007	Group	**	blue
Gbp3	Choline	-0.945061	0.0044	Group	**	blue
Gbp3	Glutathione	-0.856209	0.0295	Group	*	blue
Gbp3	Guanosine	-0.895795	0.0157	Group	*	blue
Gbp3	N-Acetyl-L-glutamic acid	-0.920922	0.0091	Group	**	blue
Gbp3	D-Glycerate 3-phosphate	-0.944004	0.0046	Group	**	blue
Gbp3	Cyclic AMP	-0.94197	0.005	Group	**	blue
Gbp3	Fumaric acid	-0.826928	0.0423	Group	*	blue
2022-09-04	L-Histidine	-0.888596	0.0179	Group	*	blue
2022-09-04	Inosinic acid	-0.823349	0.0441	Group	*	blue
2022-09-04	Adenylsuccinic acid	-0.86199	0.0273	Group	*	blue
2022-09-04	Corticosterone	-0.894443	0.0161	Group	*	blue
Timp1	Choline	-0.948672	0.0039	Group	**	blue
Timp1	Glutathione	-0.880457	0.0206	Group	*	blue
Timp1	Guanosine	-0.846043	0.0337	Group	*	blue
Timp1	N-Acetyl-L-glutamic acid	-0.932649	0.0067	Group	**	blue
Timp1	D-Glycerate 3-phosphate	-0.942681	0.0048	Group	**	blue
Timp1	Cyclic AMP	-0.894113	0.0162	Group	*	blue
Timp1	Fumaric acid	-0.827508	0.0421	Group	*	blue
Spp1	Choline	-0.886532	0.0186	Group	*	blue
Spp1	Glutathione	-0.915839	0.0103	Group	*	blue
Spp1	N-Acetyl-L-glutamic acid	-0.924888	0.0083	Group	**	blue
Spp1	Adenine	-0.833019	0.0395	Group	*	blue
Spp1	D-Glycerate 3-phosphate	-0.858734	0.0285	Group	*	blue
Spp1	Fumaric acid	-0.835309	0.0385	Group	*	blue
Gadd45g	Choline	-0.952187	0.0034	Group	**	blue
Gadd45g	Glutathione	-0.890629	0.0173	Group	*	blue
Gadd45g	Guanosine	-0.862984	0.0269	Group	*	blue
Gadd45g	N-Acetyl-L-glutamic acid	-0.929603	0.0073	Group	**	blue
Gadd45g	D-Glycerate 3-phosphate	-0.930351	0.0071	Group	**	blue
Gadd45g	Cyclic AMP	-0.903578	0.0135	Group	*	blue
Gadd45g	Dephospho-CoA	-0.814351	0.0485	Group	*	blue
Gadd45g	Fumaric acid	-0.845119	0.0341	Group	*	blue
Col4a1	Choline	-0.888661	0.0179	Group	*	blue
Col4a1	Glutathione	-0.92787	0.0076	Group	**	blue
Col4a1	Guanosine	-0.832205	0.0399	Group	*	blue
Col4a1	N-Acetyl-L-glutamic acid	-0.96078	0.0023	Group	**	blue
Col4a1	Adenine	-0.844081	0.0346	Group	*	blue
Col4a1	D-Glycerate 3-phosphate	-0.877162	0.0217	Group	*	blue
Col4a1	Cyclic AMP	-0.853322	0.0307	Group	*	blue
Col4a1	Fumaric acid	-0.858503	0.0286	Group	*	blue
Fcer1g	Choline	-0.912905	0.011	Group	*	blue
Fcer1g	Glutathione	-0.889538	0.0176	Group	*	blue
Fcer1g	N-Acetyl-L-glutamic acid	-0.92025	0.0093	Group	**	blue
Fcer1g	D-Glycerate 3-phosphate	-0.898418	0.015	Group	*	blue
Fcer1g	Fumaric acid	-0.811486	0.05	Group	*	blue
Dusp1	Choline	-0.870864	0.0239	Group	*	blue
Dusp1	Glutathione	-0.890218	0.0174	Group	*	blue
Dusp1	Guanosine	-0.861307	0.0275	Group	*	blue
Dusp1	N-Acetyl-L-glutamic acid	-0.877043	0.0217	Group	*	blue
Dusp1	Pantetheine 4'-phosphate	-0.828544	0.0416	Group	*	blue
Dusp1	D-Glycerate 3-phosphate	-0.9102	0.0117	Group	*	blue
Dusp1	Cyclic AMP	-0.893018	0.0166	Group	*	blue
Dusp1	Dephospho-CoA	-0.860163	0.028	Group	*	blue
Dusp1	Fumaric acid	-0.874497	0.0226	Group	*	blue
Tnfrsf1a	Choline	-0.92229	0.0088	Group	**	blue
Tnfrsf1a	Glutathione	-0.915942	0.0103	Group	*	blue
Tnfrsf1a	Guanosine	-0.888914	0.0178	Group	*	blue
Tnfrsf1a	N-Acetyl-L-glutamic acid	-0.949695	0.0037	Group	**	blue
Tnfrsf1a	D-Glycerate 3-phosphate	-0.919154	0.0095	Group	**	blue
Tnfrsf1a	Cyclic AMP	-0.917834	0.0098	Group	**	blue
Tnfrsf1a	Dephospho-CoA	-0.811539	0.0499	Group	*	blue
Tnfrsf1a	Fumaric acid	-0.874108	0.0228	Group	*	blue
Pde4b	Choline	-0.945757	0.0043	Group	**	blue
Pde4b	Guanosine	-0.845843	0.0338	Group	*	blue
Pde4b	N-Acetyl-L-glutamic acid	-0.855217	0.0299	Group	*	blue
Pde4b	D-Glycerate 3-phosphate	-0.943296	0.0047	Group	**	blue
Pde4b	Cyclic AMP	-0.913406	0.0109	Group	*	blue
Cxcl1	Choline	-0.959956	0.0024	Group	**	blue
Cxcl1	Glutathione	-0.825835	0.0429	Group	*	blue
Cxcl1	N-Acetyl-L-glutamic acid	-0.897971	0.0151	Group	*	blue
Cxcl1	D-Glycerate 3-phosphate	-0.955779	0.0029	Group	**	blue
Cxcl1	Cyclic AMP	-0.855651	0.0298	Group	*	blue
S100a10	Choline	-0.935905	0.006	Group	**	blue
S100a10	Glutathione	-0.887729	0.0182	Group	*	blue
S100a10	Guanosine	-0.845417	0.034	Group	*	blue
S100a10	N-Acetyl-L-glutamic acid	-0.95873	0.0025	Group	**	blue
S100a10	D-Glycerate 3-phosphate	-0.937179	0.0058	Group	**	blue
S100a10	Cyclic AMP	-0.890724	0.0173	Group	*	blue
S100a10	Fumaric acid	-0.822962	0.0442	Group	*	blue
Stat2	Choline	-0.951258	0.0035	Group	**	blue
Stat2	Glutathione	-0.862642	0.027	Group	*	blue
Stat2	Guanosine	-0.867833	0.025	Group	*	blue
Stat2	N-Acetyl-L-glutamic acid	-0.935083	0.0062	Group	**	blue
Stat2	D-Glycerate 3-phosphate	-0.954927	0.003	Group	**	blue
Stat2	Cyclic AMP	-0.919973	0.0094	Group	**	blue
Stat2	Fumaric acid	-0.81654	0.0474	Group	*	blue
Icam1	Choline	-0.928889	0.0074	Group	**	blue
Icam1	Glutathione	-0.913542	0.0109	Group	*	blue
Icam1	Guanosine	-0.873915	0.0228	Group	*	blue
Icam1	N-Acetyl-L-glutamic acid	-0.949756	0.0037	Group	**	blue
Icam1	D-Glycerate 3-phosphate	-0.921077	0.0091	Group	**	blue
Icam1	Cyclic AMP	-0.905938	0.0129	Group	*	blue
Icam1	Fumaric acid	-0.86529	0.026	Group	*	blue
Grm2	L-Glutamine	-0.825061	0.0432	Group	*	blue
Grm2	L-Histidine	-0.936062	0.006	Group	**	blue
Grm2	L-Threonine	-0.839074	0.0368	Group	*	blue
Grm2	Adenylsuccinic acid	-0.836221	0.038	Group	*	blue
Grm2	Corticosterone	-0.869958	0.0243	Group	*	blue
Lbp	Choline	-0.898154	0.015	Group	*	blue
Lbp	Glutathione	-0.824136	0.0437	Group	*	blue
Lbp	Guanosine	-0.826301	0.0426	Group	*	blue
Lbp	N-Acetyl-L-glutamic acid	-0.970739	0.0013	Group	**	blue
Lbp	D-Glycerate 3-phosphate	-0.926532	0.0079	Group	**	blue
Lbp	Cyclic AMP	-0.881528	0.0202	Group	*	blue
Cebpb	Choline	-0.959573	0.0024	Group	**	blue
Cebpb	Glutathione	-0.826436	0.0426	Group	*	blue
Cebpb	Guanosine	-0.812138	0.0496	Group	*	blue
Cebpb	N-Acetyl-L-glutamic acid	-0.90325	0.0136	Group	*	blue
Cebpb	D-Glycerate 3-phosphate	-0.962927	0.002	Group	**	blue
Cebpb	Cyclic AMP	-0.879939	0.0208	Group	*	blue
Vegfa	L-Glutamine	-0.815328	0.048	Group	*	blue
Vegfa	L-Histidine	-0.888092	0.0181	Group	*	blue
Vegfa	L-Threonine	-0.823143	0.0442	Group	*	blue
Vegfa	Adenylsuccinic acid	-0.846949	0.0333	Group	*	blue
Vegfa	Corticosterone	-0.877895	0.0215	Group	*	blue
Stat1	Choline	-0.933742	0.0064	Group	**	blue
Stat1	Glutathione	-0.894833	0.016	Group	*	blue
Stat1	Guanosine	-0.831658	0.0401	Group	*	blue
Stat1	N-Acetyl-L-glutamic acid	-0.937833	0.0057	Group	**	blue
Stat1	D-Glycerate 3-phosphate	-0.928964	0.0074	Group	**	blue
Stat1	Cyclic AMP	-0.874662	0.0226	Group	*	blue
Stat1	Fumaric acid	-0.834848	0.0387	Group	*	blue
Gadd45b	Choline	-0.838819	0.0369	Group	*	blue
Gadd45b	Guanosine	-0.874737	0.0226	Group	*	blue
Gadd45b	D-Glycerate 3-phosphate	-0.848812	0.0326	Group	*	blue
Gadd45b	Cyclic AMP	-0.919827	0.0094	Group	**	blue
Mgst1	Choline	-0.921732	0.0089	Group	**	blue
Mgst1	Glutathione	-0.914565	0.0106	Group	*	blue
Mgst1	Guanosine	-0.837122	0.0376	Group	*	blue
Mgst1	N-Acetyl-L-glutamic acid	-0.976661	0.0008	Group	***	blue
Mgst1	D-Glycerate 3-phosphate	-0.899633	0.0146	Group	*	blue
Mgst1	Cyclic AMP	-0.867744	0.0251	Group	*	blue
Mgst1	Fumaric acid	-0.837673	0.0374	Group	*	blue
Pfkfb3	Choline	-0.925726	0.0081	Group	**	blue
Pfkfb3	Glutathione	-0.945095	0.0044	Group	**	blue
Pfkfb3	Guanosine	-0.8726	0.0233	Group	*	blue
Pfkfb3	N-Acetyl-L-glutamic acid	-0.953989	0.0031	Group	**	blue
Pfkfb3	Pantetheine 4'-phosphate	-0.812302	0.0495	Group	*	blue
Pfkfb3	D-Glycerate 3-phosphate	-0.882107	0.02	Group	*	blue
Pfkfb3	Cyclic AMP	-0.887895	0.0181	Group	*	blue
Pfkfb3	Dephospho-CoA	-0.8334	0.0393	Group	*	blue
Pfkfb3	Fumaric acid	-0.893407	0.0164	Group	*	blue
Irf7	Choline	-0.935567	0.0061	Group	**	blue
Irf7	Glutathione	-0.9048	0.0132	Group	*	blue
Irf7	Guanosine	-0.858979	0.0284	Group	*	blue
Irf7	N-Acetyl-L-glutamic acid	-0.940329	0.0052	Group	**	blue
Irf7	D-Glycerate 3-phosphate	-0.926406	0.0079	Group	**	blue
Irf7	Cyclic AMP	-0.896061	0.0156	Group	*	blue
Irf7	Fumaric acid	-0.854594	0.0302	Group	*	blue
Csf1	Choline	-0.94502	0.0045	Group	**	blue
Csf1	Glutathione	-0.895771	0.0157	Group	*	blue
Csf1	Guanosine	-0.897819	0.0151	Group	*	blue
Csf1	N-Acetyl-L-glutamic acid	-0.944637	0.0045	Group	**	blue
Csf1	D-Glycerate 3-phosphate	-0.925687	0.0081	Group	**	blue
Csf1	Cyclic AMP	-0.931736	0.0068	Group	**	blue
Csf1	Fumaric acid	-0.857064	0.0292	Group	*	blue
Ccl3	Choline	-0.899172	0.0147	Group	*	blue
Ccl3	D-Glycerate 3-phosphate	-0.911568	0.0114	Group	*	blue
Ccl3	Cyclic AMP	-0.865629	0.0259	Group	*	blue
Rela	Choline	-0.934093	0.0064	Group	**	blue
Rela	Glutathione	-0.846575	0.0335	Group	*	blue
Rela	Guanosine	-0.898661	0.0149	Group	*	blue
Rela	N-Acetyl-L-glutamic acid	-0.947397	0.0041	Group	**	blue
Rela	D-Glycerate 3-phosphate	-0.950704	0.0036	Group	**	blue
Rela	Cyclic AMP	-0.94824	0.0039	Group	**	blue
Lamc1	Choline	-0.973127	0.0011	Group	**	blue
Lamc1	Glutathione	-0.867089	0.0253	Group	*	blue
Lamc1	Guanosine	-0.855353	0.0299	Group	*	blue
Lamc1	N-Acetyl-L-glutamic acid	-0.958195	0.0026	Group	**	blue
Lamc1	D-Glycerate 3-phosphate	-0.931448	0.0069	Group	**	blue
Lamc1	Cyclic AMP	-0.902619	0.0138	Group	*	blue
Ccl2	Choline	-0.89142	0.017	Group	*	blue
Ccl2	D-Glycerate 3-phosphate	-0.901955	0.0139	Group	*	blue
Ccl2	Cyclic AMP	-0.831952	0.04	Group	*	blue
Mmp14	Choline	-0.93326	0.0065	Group	**	blue
Mmp14	Glutathione	-0.922072	0.0089	Group	**	blue
Mmp14	Guanosine	-0.872847	0.0232	Group	*	blue
Mmp14	N-Acetyl-L-glutamic acid	-0.942606	0.0048	Group	**	blue
Mmp14	D-Glycerate 3-phosphate	-0.90979	0.0118	Group	*	blue
Mmp14	Cyclic AMP	-0.900244	0.0144	Group	*	blue
Mmp14	Dephospho-CoA	-0.829506	0.0411	Group	*	blue
Mmp14	Fumaric acid	-0.876147	0.0221	Group	*	blue
Klf2	Choline	-0.931453	0.0069	Group	**	blue
Klf2	Glutathione	-0.926004	0.008	Group	**	blue
Klf2	Guanosine	-0.813422	0.049	Group	*	blue
Klf2	N-Acetyl-L-glutamic acid	-0.962732	0.0021	Group	**	blue
Klf2	D-Glycerate 3-phosphate	-0.885855	0.0188	Group	*	blue
Klf2	Cyclic AMP	-0.841116	0.0359	Group	*	blue
Klf2	Fumaric acid	-0.845482	0.034	Group	*	blue
Gldc	L-Histidine	-0.884463	0.0193	Group	*	blue
Gldc	Adenylsuccinic acid	-0.861289	0.0275	Group	*	blue
Gldc	Corticosterone	-0.89488	0.016	Group	*	blue
Rras	Choline	-0.925991	0.008	Group	**	blue
Rras	Glutathione	-0.941985	0.005	Group	**	blue
Rras	N-Acetyl-L-glutamic acid	-0.969266	0.0014	Group	**	blue
Rras	Adenine	-0.823822	0.0438	Group	*	blue
Rras	D-Glycerate 3-phosphate	-0.845505	0.034	Group	*	blue
Rras	Fumaric acid	-0.849284	0.0324	Group	*	blue
Cyba	Choline	-0.832256	0.0398	Group	*	blue
Cyba	Glutathione	-0.872929	0.0232	Group	*	blue
Cyba	N-Acetyl-L-glutamic acid	-0.926855	0.0078	Group	**	blue
Cyba	Adenine	-0.842487	0.0353	Group	*	blue
Cyba	D-Glycerate 3-phosphate	-0.844136	0.0345	Group	*	blue
Myl9	Adenylsuccinic acid	-0.844624	0.0343	Group	*	blue
Myl9	Corticosterone	-0.839519	0.0366	Group	*	blue
Ctgf	Choline	-0.935426	0.0061	Group	**	blue
Ctgf	Glutathione	-0.919587	0.0094	Group	**	blue
Ctgf	Guanosine	-0.838428	0.037	Group	*	blue
Ctgf	N-Acetyl-L-glutamic acid	-0.929504	0.0073	Group	**	blue
Ctgf	D-Glycerate 3-phosphate	-0.90064	0.0143	Group	*	blue
Ctgf	Cyclic AMP	-0.867889	0.025	Group	*	blue
Ctgf	Dephospho-CoA	-0.835462	0.0384	Group	*	blue
Ctgf	Fumaric acid	-0.865462	0.0259	Group	*	blue
Osmr	Choline	-0.944945	0.0045	Group	**	blue
Osmr	Glutathione	-0.860503	0.0278	Group	*	blue
Osmr	Guanosine	-0.89514	0.0159	Group	*	blue
Osmr	N-Acetyl-L-glutamic acid	-0.924953	0.0082	Group	**	blue
Osmr	D-Glycerate 3-phosphate	-0.945014	0.0045	Group	**	blue
Osmr	Cyclic AMP	-0.940976	0.0051	Group	**	blue
Osmr	Fumaric acid	-0.829427	0.0412	Group	*	blue
Isg15	Choline	-0.941331	0.0051	Group	**	blue
Isg15	Glutathione	-0.895063	0.0159	Group	*	blue
Isg15	Guanosine	-0.906157	0.0128	Group	*	blue
Isg15	N-Acetyl-L-glutamic acid	-0.947542	0.0041	Group	**	blue
Isg15	D-Glycerate 3-phosphate	-0.923461	0.0086	Group	**	blue
Isg15	Cyclic AMP	-0.938436	0.0056	Group	**	blue
Isg15	Fumaric acid	-0.858241	0.0287	Group	*	blue
Csf3	Choline	-0.946075	0.0043	Group	**	blue
Csf3	Glutathione	-0.855782	0.0297	Group	*	blue
Csf3	N-Acetyl-L-glutamic acid	-0.911416	0.0114	Group	*	blue
Csf3	D-Glycerate 3-phosphate	-0.93655	0.0059	Group	**	blue
Csf3	Cyclic AMP	-0.834931	0.0386	Group	*	blue
Ak4	L-Histidine	-0.926888	0.0078	Group	**	blue
Ak4	Adenylsuccinic acid	-0.870695	0.024	Group	*	blue
Ak4	Corticosterone	-0.905484	0.013	Group	*	blue
Irf1	Choline	-0.941981	0.005	Group	**	blue
Irf1	Guanosine	-0.883485	0.0196	Group	*	blue
Irf1	N-Acetyl-L-glutamic acid	-0.887019	0.0184	Group	*	blue
Irf1	D-Glycerate 3-phosphate	-0.945299	0.0044	Group	**	blue
Irf1	Cyclic AMP	-0.93999	0.0053	Group	**	blue
Ampd3	Choline	-0.939917	0.0053	Group	**	blue
Ampd3	Glutathione	-0.925115	0.0082	Group	**	blue
Ampd3	Guanosine	-0.851866	0.0313	Group	*	blue
Ampd3	N-Acetyl-L-glutamic acid	-0.959845	0.0024	Group	**	blue
Ampd3	D-Glycerate 3-phosphate	-0.903595	0.0135	Group	*	blue
Ampd3	Cyclic AMP	-0.880112	0.0207	Group	*	blue
Ampd3	Fumaric acid	-0.861771	0.0273	Group	*	blue
Tspo	Choline	-0.867681	0.0251	Group	*	blue
Tspo	Glutathione	-0.896897	0.0154	Group	*	blue
Tspo	N-Acetyl-L-glutamic acid	-0.922396	0.0088	Group	**	blue
Tspo	Adenine	-0.836227	0.038	Group	*	blue
Tspo	D-Glycerate 3-phosphate	-0.833574	0.0392	Group	*	blue
Cx3cr1	L-Histidine	-0.933983	0.0064	Group	**	blue
Cx3cr1	L-Threonine	-0.822764	0.0443	Group	*	blue
Cx3cr1	Corticosterone	-0.86724	0.0253	Group	*	blue
Irf9	Choline	-0.949356	0.0038	Group	**	blue
Irf9	Glutathione	-0.888775	0.0179	Group	*	blue
Irf9	Guanosine	-0.817162	0.0471	Group	*	blue
Irf9	N-Acetyl-L-glutamic acid	-0.93409	0.0064	Group	**	blue
Irf9	D-Glycerate 3-phosphate	-0.928203	0.0075	Group	**	blue
Irf9	Cyclic AMP	-0.863311	0.0267	Group	*	blue
Irf9	Fumaric acid	-0.823161	0.0441	Group	*	blue
Fn1	L-Glutamine	-0.852972	0.0308	Group	*	blue
Fn1	L-Histidine	-0.890673	0.0173	Group	*	blue
Fn1	L-Threonine	-0.854575	0.0302	Group	*	blue
Fn1	Adenylsuccinic acid	-0.828962	0.0414	Group	*	blue
Fn1	Corticosterone	-0.851892	0.0313	Group	*	blue
Cbr3	Choline	-0.932007	0.0068	Group	**	blue
Cbr3	D-Glycerate 3-phosphate	-0.966027	0.0017	Group	**	blue
Cbr3	Cyclic AMP	-0.855293	0.0299	Group	*	blue
Ifi47	Choline	-0.941771	0.005	Group	**	blue
Ifi47	Guanosine	-0.851266	0.0315	Group	*	blue
Ifi47	N-Acetyl-L-glutamic acid	-0.855463	0.0298	Group	*	blue
Ifi47	D-Glycerate 3-phosphate	-0.945698	0.0043	Group	**	blue
Ifi47	Cyclic AMP	-0.919536	0.0095	Group	**	blue
Hmox1	Choline	-0.967606	0.0016	Group	**	blue
Hmox1	Glutathione	-0.828392	0.0416	Group	*	blue
Hmox1	Guanosine	-0.833231	0.0394	Group	*	blue
Hmox1	N-Acetyl-L-glutamic acid	-0.916654	0.0101	Group	*	blue
Hmox1	D-Glycerate 3-phosphate	-0.961882	0.0022	Group	**	blue
Hmox1	Cyclic AMP	-0.898162	0.015	Group	*	blue
Grm3	L-Histidine	-0.934244	0.0063	Group	**	blue
Grm3	L-Threonine	-0.824154	0.0437	Group	*	blue
Grm3	Adenylsuccinic acid	-0.823277	0.0441	Group	*	blue
Grm3	Corticosterone	-0.872207	0.0235	Group	*	blue
Tnfrsf12a	Choline	-0.954625	0.003	Group	**	blue
Tnfrsf12a	Glutathione	-0.832054	0.0399	Group	*	blue
Tnfrsf12a	Guanosine	-0.875583	0.0223	Group	*	blue
Tnfrsf12a	N-Acetyl-L-glutamic acid	-0.908081	0.0123	Group	*	blue
Tnfrsf12a	D-Glycerate 3-phosphate	-0.948947	0.0038	Group	**	blue
Tnfrsf12a	Cyclic AMP	-0.930197	0.0071	Group	**	blue
Mmp3	Choline	-0.936514	0.0059	Group	**	blue
Mmp3	Glutathione	-0.894079	0.0162	Group	*	blue
Mmp3	Guanosine	-0.89803	0.0151	Group	*	blue
Mmp3	N-Acetyl-L-glutamic acid	-0.94052	0.0052	Group	**	blue
Mmp3	D-Glycerate 3-phosphate	-0.932979	0.0066	Group	**	blue
Mmp3	Cyclic AMP	-0.933984	0.0064	Group	**	blue
Mmp3	Fumaric acid	-0.858682	0.0285	Group	*	blue
P2ry12	L-Histidine	-0.94877	0.0039	Group	**	blue
P2ry12	Adenylsuccinic acid	-0.839574	0.0365	Group	*	blue
P2ry12	Corticosterone	-0.883935	0.0194	Group	*	blue
Mapk11	L-Histidine	-0.892694	0.0167	Group	*	blue
Mapk11	Inosinic acid	-0.877667	0.0215	Group	*	blue
Mapk11	Adenylsuccinic acid	-0.835292	0.0385	Group	*	blue
Mapk11	Corticosterone	-0.858396	0.0287	Group	*	blue
Socs3	Choline	-0.948502	0.0039	Group	**	blue
Socs3	Glutathione	-0.876699	0.0219	Group	*	blue
Socs3	Guanosine	-0.845527	0.0339	Group	*	blue
Socs3	N-Acetyl-L-glutamic acid	-0.933999	0.0064	Group	**	blue
Socs3	D-Glycerate 3-phosphate	-0.946145	0.0043	Group	**	blue
Socs3	Cyclic AMP	-0.895352	0.0159	Group	*	blue
Socs3	Fumaric acid	-0.822937	0.0443	Group	*	blue
Ltbr	Choline	-0.919207	0.0095	Group	**	blue
Ltbr	Glutathione	-0.909471	0.0119	Group	*	blue
Ltbr	Guanosine	-0.84037	0.0362	Group	*	blue
Ltbr	N-Acetyl-L-glutamic acid	-0.967138	0.0016	Group	**	blue
Ltbr	D-Glycerate 3-phosphate	-0.910535	0.0116	Group	*	blue
Ltbr	Cyclic AMP	-0.874383	0.0227	Group	*	blue
Ltbr	Fumaric acid	-0.839275	0.0367	Group	*	blue
Alox12b	Choline	-0.94994	0.0037	Group	**	blue
Alox12b	Glutathione	-0.90882	0.0121	Group	*	blue
Alox12b	Guanosine	-0.83827	0.0371	Group	*	blue
Alox12b	N-Acetyl-L-glutamic acid	-0.946784	0.0042	Group	**	blue
Alox12b	D-Glycerate 3-phosphate	-0.91604	0.0103	Group	*	blue
Alox12b	Cyclic AMP	-0.87485	0.0225	Group	*	blue
Alox12b	Fumaric acid	-0.845605	0.0339	Group	*	blue
Phkg1	L-Glutamine	-0.819593	0.0459	Group	*	blue
Phkg1	L-Lactic acid	-0.824627	0.0434	Group	*	blue
Phkg1	L-Histidine	-0.885588	0.0189	Group	*	blue
Phkg1	L-Threonine	-0.857443	0.029	Group	*	blue
Gab2	Choline	-0.943392	0.0047	Group	**	blue
Gab2	Glutathione	-0.880593	0.0205	Group	*	blue
Gab2	Guanosine	-0.893371	0.0164	Group	*	blue
Gab2	N-Acetyl-L-glutamic acid	-0.932836	0.0066	Group	**	blue
Gab2	D-Glycerate 3-phosphate	-0.938739	0.0055	Group	**	blue
Gab2	Cyclic AMP	-0.934089	0.0064	Group	**	blue
Gab2	Fumaric acid	-0.846061	0.0337	Group	*	blue
Tnfrsf25	L-Histidine	-0.861429	0.0275	Group	*	blue
Tnfrsf25	Inosinic acid	-0.827398	0.0421	Group	*	blue
Tnfrsf25	Adenylsuccinic acid	-0.886106	0.0187	Group	*	blue
Tnfrsf25	Corticosterone	-0.897851	0.0151	Group	*	blue
Myd88	Choline	-0.958888	0.0025	Group	**	blue
Myd88	Glutathione	-0.847362	0.0332	Group	*	blue
Myd88	Guanosine	-0.853143	0.0308	Group	*	blue
Myd88	N-Acetyl-L-glutamic acid	-0.931596	0.0069	Group	**	blue
Myd88	D-Glycerate 3-phosphate	-0.960815	0.0023	Group	**	blue
Myd88	Cyclic AMP	-0.911782	0.0113	Group	*	blue
Gamt	L-Histidine	-0.913396	0.0109	Group	*	blue
Gamt	Inosinic acid	-0.815565	0.0479	Group	*	blue
Gamt	Adenylsuccinic acid	-0.854588	0.0302	Group	*	blue
Gamt	Corticosterone	-0.896345	0.0156	Group	*	blue
Grin3a	L-Histidine	-0.966409	0.0017	Group	**	blue
Grin3a	L-Threonine	-0.817255	0.047	Group	*	blue
Grin3a	Corticosterone	-0.850347	0.0319	Group	*	blue
Il13ra1	Choline	-0.949385	0.0038	Group	**	blue
Il13ra1	Glutathione	-0.874829	0.0225	Group	*	blue
Il13ra1	Guanosine	-0.900326	0.0144	Group	*	blue
Il13ra1	N-Acetyl-L-glutamic acid	-0.937967	0.0057	Group	**	blue
Il13ra1	D-Glycerate 3-phosphate	-0.92882	0.0074	Group	**	blue
Il13ra1	Cyclic AMP	-0.938628	0.0055	Group	**	blue
Il13ra1	Fumaric acid	-0.838699	0.0369	Group	*	blue
Map3k6	Choline	-0.936344	0.0059	Group	**	blue
Map3k6	Glutathione	-0.903957	0.0134	Group	*	blue
Map3k6	Guanosine	-0.834169	0.039	Group	*	blue
Map3k6	N-Acetyl-L-glutamic acid	-0.941984	0.005	Group	**	blue
Map3k6	D-Glycerate 3-phosphate	-0.921443	0.009	Group	**	blue
Map3k6	Cyclic AMP	-0.873199	0.0231	Group	*	blue
Map3k6	Fumaric acid	-0.842724	0.0352	Group	*	blue
Myoc	L-Glutamine	-0.835353	0.0384	Group	*	blue
Myoc	L-Histidine	-0.87009	0.0242	Group	*	blue
Myoc	L-Threonine	-0.826665	0.0425	Group	*	blue
Myoc	Adenylsuccinic acid	-0.850488	0.0319	Group	*	blue
Myoc	Corticosterone	-0.851589	0.0314	Group	*	blue
Gbp7	Choline	-0.952461	0.0033	Group	**	blue
Gbp7	Glutathione	-0.853832	0.0305	Group	*	blue
Gbp7	Guanosine	-0.873845	0.0229	Group	*	blue
Gbp7	N-Acetyl-L-glutamic acid	-0.915613	0.0104	Group	*	blue
Gbp7	D-Glycerate 3-phosphate	-0.949187	0.0038	Group	**	blue
Gbp7	Cyclic AMP	-0.924873	0.0083	Group	**	blue
Gbp7	Fumaric acid	-0.818267	0.0465	Group	*	blue
Gng11	L-Histidine	-0.918519	0.0097	Group	**	blue
Relb	Choline	-0.960799	0.0023	Group	**	blue
Relb	Glutathione	-0.869339	0.0245	Group	*	blue
Relb	Guanosine	-0.886536	0.0186	Group	*	blue
Relb	N-Acetyl-L-glutamic acid	-0.940614	0.0052	Group	**	blue
Relb	D-Glycerate 3-phosphate	-0.920284	0.0093	Group	**	blue
Relb	Cyclic AMP	-0.925541	0.0081	Group	**	blue
Relb	Fumaric acid	-0.824444	0.0435	Group	*	blue
Ncf1	Choline	-0.851174	0.0316	Group	*	blue
Ncf1	Glutathione	-0.913136	0.011	Group	*	blue
Ncf1	N-Acetyl-L-glutamic acid	-0.932147	0.0067	Group	**	blue
Ncf1	Adenine	-0.866249	0.0256	Group	*	blue
Ncf1	D-Glycerate 3-phosphate	-0.824072	0.0437	Group	*	blue
Ncf1	Fumaric acid	-0.820614	0.0454	Group	*	blue
Gpt	L-Histidine	-0.880471	0.0206	Group	*	blue
Gpt	Adenylsuccinic acid	-0.898459	0.0149	Group	*	blue
Gpt	Corticosterone	-0.920545	0.0092	Group	**	blue
Il17ra	Choline	-0.95421	0.0031	Group	**	blue
Il17ra	Glutathione	-0.843208	0.0349	Group	*	blue
Il17ra	Guanosine	-0.834698	0.0387	Group	*	blue
Il17ra	N-Acetyl-L-glutamic acid	-0.922218	0.0088	Group	**	blue
Il17ra	D-Glycerate 3-phosphate	-0.963959	0.0019	Group	**	blue
Il17ra	Cyclic AMP	-0.897039	0.0154	Group	*	blue
Ephx2	L-Histidine	-0.93139	0.0069	Group	**	blue
Ephx2	L-Threonine	-0.819829	0.0458	Group	*	blue
Ephx2	Adenylsuccinic acid	-0.842162	0.0354	Group	*	blue
Ephx2	Corticosterone	-0.880849	0.0204	Group	*	blue
Grin2c	L-Glutamine	-0.841661	0.0356	Group	*	blue
Grin2c	L-Histidine	-0.862454	0.0271	Group	*	blue
Grin2c	L-Threonine	-0.848946	0.0325	Group	*	blue
Grin2c	Corticosterone	-0.850016	0.0321	Group	*	blue
Cd14	Choline	-0.977803	0.0007	Group	***	blue
Cd14	N-Acetyl-L-glutamic acid	-0.883218	0.0197	Group	*	blue
Cd14	D-Glycerate 3-phosphate	-0.951536	0.0035	Group	**	blue
Cd14	Cyclic AMP	-0.855199	0.0299	Group	*	blue
Ltc4s	Adenylsuccinic acid	-0.913434	0.0109	Group	*	blue
Ltc4s	Corticosterone	-0.91316	0.011	Group	*	blue
Tnfaip3	Choline	-0.93155	0.0069	Group	**	blue
Tnfaip3	Guanosine	-0.828582	0.0416	Group	*	blue
Tnfaip3	N-Acetyl-L-glutamic acid	-0.819528	0.0459	Group	*	blue
Tnfaip3	D-Glycerate 3-phosphate	-0.931955	0.0068	Group	**	blue
Tnfaip3	Cyclic AMP	-0.90111	0.0142	Group	*	blue
Il1r1	Choline	-0.899377	0.0147	Group	*	blue
Il1r1	Glutathione	-0.942645	0.0048	Group	**	blue
Il1r1	Guanosine	-0.898401	0.015	Group	*	blue
Il1r1	5,6-Epoxy-8,11,14-eicosatrienoic acid	-0.85347	0.0306	Group	*	blue
Il1r1	N-Acetyl-L-glutamic acid	-0.985496	0.0003	Group	***	blue
Il1r1	Adenine	-0.815218	0.0481	Group	*	blue
Il1r1	D-Glycerate 3-phosphate	-0.841728	0.0356	Group	*	blue
Il1r1	Cyclic AMP	-0.898997	0.0148	Group	*	blue
Il1r1	Fumaric acid	-0.884069	0.0194	Group	*	blue
Lama5	Choline	-0.925396	0.0081	Group	**	blue
Lama5	Glutathione	-0.870689	0.024	Group	*	blue
Lama5	Guanosine	-0.894209	0.0162	Group	*	blue
Lama5	N-Acetyl-L-glutamic acid	-0.976068	0.0009	Group	***	blue
Lama5	D-Glycerate 3-phosphate	-0.919177	0.0095	Group	**	blue
Lama5	Cyclic AMP	-0.931181	0.0069	Group	**	blue
Lama5	Fumaric acid	-0.814469	0.0484	Group	*	blue
Nos3	Choline	-0.868204	0.0249	Group	*	blue
Nos3	Glutathione	-0.934269	0.0063	Group	**	blue
Nos3	Guanosine	-0.822183	0.0446	Group	*	blue
Nos3	N-Acetyl-L-glutamic acid	-0.951824	0.0034	Group	**	blue
Nos3	Adenine	-0.867322	0.0252	Group	*	blue
Nos3	D-Glycerate 3-phosphate	-0.85578	0.0297	Group	*	blue
Nos3	Cyclic AMP	-0.836513	0.0379	Group	*	blue
Nos3	Fumaric acid	-0.865615	0.0259	Group	*	blue
