# Supplementary material for: Integrated transcriptomics and metabolomics analysis of the hippocampus reveals altered neuroinflammation, downregulated metabolism and synapse in sepsis-associated encephalopathy
Source: Front Pharmacol. 2022 Sep 6;13:1004745. doi: 10.3389/fphar.2022.1004745 (PMC9486403; doi:10.3389/fphar.2022.1004745)
Supplement: Supplementary file 5 [file Table1.XLSX]

## Sheet: Supplemental Table1. List of di
Supplementary Table 1 List of differential expressed genes
gene_id	BaseMean	BaseMean_Ctrl	BaseMean_S	FoldChange	log2FoldChange	pValue	Regulation
1700001C02Rik	7.47878	12.2753	2.68228	0.218511	-2.19422	0.0083942	Down
1700003E16Rik	270.191	370.199	170.183	0.459707	-1.12121	1.7517e-18	Down
1700007K09Rik	11.8326	4.64699	19.0182	4.09258	2.03301	0.00141411	Up
1700007K13Rik	27.6342	37.4882	17.7802	0.474287	-1.07617	0.0434461	Down
1700019A02Rik	7.14415	10.9168	3.3715	0.308836	-1.69509	0.0398652	Down
1700019B03Rik	16.7838	2.65622	30.9113	11.6373	3.54069	1.04242e-07	Up
1700020D05Rik	24.7488	35.0815	14.416	0.410927	-1.28304	0.00218184	Down
1700024G13Rik	5.29646	9.27006	1.32286	0.142703	-2.80892	0.00828367	Down
1700029H14Rik	4.69426	0.656849	8.73168	13.2933	3.73263	0.00271803	Up
1700080G18Rik	33.2246	12.5556	53.8937	4.29242	2.10179	2.4158e-08	Up
1700093K21Rik	19.449	2.97268	35.9254	12.0852	3.59517	2.3774e-10	Up
1700109H08Rik	76.4616	30.0629	122.86	4.08678	2.03096	1.9237e-16	Up
1810011H11Rik	7.98189	13.9576	2.00622	0.143737	-2.79849	0.00171115	Down
2310009A05Rik	43.6598	58.8513	28.4683	0.483733	-1.04772	0.000739634	Down
2310022B05Rik	1334.47	1784.24	884.707	0.495845	-1.01204	1.02979e-14	Down
2310033P09Rik	206.658	277.389	135.927	0.490021	-1.02908	1.08453e-12	Down
2810006K23Rik	119.687	189.22	50.1541	0.265057	-1.91562	2.01599e-22	Down
3110062M04Rik	34.1999	49.5316	18.8681	0.380931	-1.3924	8.30034e-05	Down
3110082J24Rik	11.5876	19.5264	3.64882	0.186866	-2.41992	0.000303469	Down
4930402H24Rik	1870.29	2749.89	990.684	0.360264	-1.47287	8.66821e-140	Down
4930438A08Rik	14.7811	0	29.5621	Inf	Inf	6.87018e-12	Up
4930486L24Rik	40.5427	2.63782	78.4475	29.7395	4.89431	1.95464e-27	Up
4930523C07Rik	80.7148	46.3381	115.092	2.48373	1.31251	0.00162183	Up
4930558K02Rik	2.84459	0.334862	5.35432	15.9896	3.99907	0.0206062	Up
4930578C19Rik	32.5666	45.3176	19.8156	0.437262	-1.19343	0.000958832	Down
4931429L15Rik	2.98433	5.96867	0	0	#NAME?	0.00330141	Down
4933408B17Rik	27.6572	18.2826	37.0318	2.02553	1.0183	0.00974795	Up
4933413G19Rik	11.7277	20.1132	3.34224	0.166171	-2.58926	0.000113799	Down
4933440N22Rik	23.014	8.92603	37.102	4.15661	2.05541	5.51032e-06	Up
6030468B19Rik	2.14165	4.2833	0	0	#NAME?	0.0183729	Down
6430550D23Rik	14.1321	21.5564	6.70788	0.311179	-1.68419	0.00326024	Down
6430590A07Rik	13.9172	21.4564	6.37792	0.29725	-1.75025	0.00239121	Down
8430408G22Rik	31.2045	12.639	49.7701	3.93783	1.9774	1.25905e-05	Up
9930111J21Rik1	12.6848	6.97633	18.3933	2.63653	1.39864	0.0184942	Up
A2m	2243.44	262.265	4224.61	16.1082	4.00972	1.06443e-36	Up
A630001G21Rik	25.3036	11.8846	38.7227	3.25823	1.70409	0.00108132	Up
A830005F24Rik	4.98807	8.26918	1.70696	0.206424	-2.27632	0.0287419	Down
A930009A15Rik	8.93735	13.1774	4.69729	0.356465	-1.48817	0.0391335	Down
AA467197	42.7589	1.65654	83.8613	50.6245	5.66176	4.01616e-32	Up
AB124611	19.3853	4.96408	33.8065	6.81023	2.7677	1.22475e-07	Up
AI464131	462.362	739.077	185.646	0.251186	-1.99317	6.57475e-46	Down
AI607873	34.3784	6.30843	62.4483	9.89919	3.30731	7.35549e-16	Up
AU021092	23.3612	44.3584	2.36399	0.053293	-4.22991	2.13795e-14	Down
Aass	66.5292	94.3138	38.7446	0.410805	-1.28347	0.000434708	Down
Abca1	1862.06	1203.34	2520.78	2.09481	1.06682	1.26537e-76	Up
Abca17	15.423	22.1568	8.68926	0.392171	-1.35045	0.0180937	Down
Abca8a	165.557	265.132	65.9822	0.248865	-2.00656	3.10278e-21	Down
Abca9	154.083	255.319	52.8481	0.206989	-2.27238	4.52947e-37	Down
Abcb1a	409.965	606.018	213.912	0.35298	-1.50234	1.56381e-20	Down
Abcb1b	183.216	90.6155	275.817	3.04382	1.60588	1.31242e-24	Up
Abcc6	26.5658	46.1185	7.01301	0.152065	-2.71724	2.33829e-06	Down
Abcg3	3.95774	7.25843	0.657038	0.0905206	-3.46561	0.00976948	Down
Abhd15	54.0575	24.4916	83.6234	3.41437	1.77162	7.56751e-10	Up
Acaa1b	9.54966	4.96653	14.1328	2.84561	1.50874	0.0316682	Up
Acad12	23.5845	35.444	11.7249	0.330802	-1.59596	0.000252099	Down
Acat3	181.017	95.7329	266.3	2.7817	1.47597	8.65552e-21	Up
Acnat1	11.9854	18.2133	5.75744	0.316112	-1.66149	0.0181104	Down
Acod1	112.485	0.973308	223.996	230.139	7.84636	1.81256e-09	Up
Acox2	27.6753	18.1213	37.2292	2.05445	1.03875	0.00849161	Up
Acp5	26.1577	13.8729	38.4424	2.77105	1.47043	0.000329085	Up
Acp6	186.058	248.209	123.907	0.499203	-1.0023	4.3053e-11	Down
Acr	66.0592	28.7363	103.382	3.59761	1.84704	1.8353e-12	Up
Acrbp	84.361	130.182	38.5404	0.296051	-1.75608	2.8088e-14	Down
Acsm3	3.21187	0.334862	6.08888	18.1833	4.18454	0.0109737	Up
Acvr1c	298.921	402.972	194.869	0.483579	-1.04818	2.00148e-10	Down
Ada	36.1887	17.8618	54.5156	3.05207	1.60979	4.02169e-06	Up
Adam19	318.121	435.691	200.55	0.460304	-1.11934	2.53835e-21	Down
Adam1a	96.5259	142.242	50.8098	0.357206	-1.48517	3.3927e-12	Down
Adam21	8.02501	2.62984	13.4202	5.10303	2.35135	0.00371445	Up
Adam4	2.81779	5.29097	0.344609	0.0651316	-3.9405	0.0224786	Down
Adamts1	2544.6	568.367	4520.83	7.95408	2.99169	1.70622e-42	Up
Adamts14	146.731	69.1456	224.317	3.24413	1.69783	4.50543e-22	Up
Adamts5	66.8026	31.0362	102.569	3.30482	1.72457	2.86882e-11	Up
Adamts9	658.751	277.16	1040.34	3.75358	1.90827	3.37639e-88	Up
Adamtsl4	313.335	205.404	421.265	2.05091	1.03627	2.65425e-18	Up
Adat1	94.7102	131.491	57.9295	0.440559	-1.18259	2.32556e-08	Down
Adcy8	327.93	446.104	209.756	0.470195	-1.08867	8.9133e-21	Down
Adcyap1	94.5097	145.472	43.5472	0.299351	-1.74009	2.48024e-06	Down
Adgre1	189.863	108.738	270.987	2.49211	1.31737	1.0188e-16	Up
Adgrg3	24.6064	4.64209	44.5708	9.60144	3.26325	1.73544e-11	Up
Adm	60.0499	22.1782	97.9216	4.41521	2.14248	4.49457e-06	Up
Adprhl1	11.7264	3.01376	20.439	6.78191	2.76169	4.60029e-05	Up
Aff1	845.497	515.852	1175.14	2.27806	1.18781	2.90521e-20	Up
Ager	41.5653	12.5285	70.602	5.63529	2.49449	6.46174e-13	Up
Agpat2	47.5383	31.0129	64.0638	2.06571	1.04664	0.000461308	Up
Aif1	46.2033	67.4253	24.9812	0.370503	-1.43244	3.26907e-06	Down
Aif1l	112.736	171.651	53.822	0.313556	-1.67321	5.41122e-17	Down
Aim1	85.2095	39.0091	131.41	3.3687	1.75219	4.61654e-07	Up
Aire	36.5656	9.221	63.9102	6.93094	2.79305	1.93489e-13	Up
Ak4	961.823	1366.16	557.481	0.408063	-1.29314	1.14189e-68	Down
Ak6	59.7292	84.6327	34.8258	0.411493	-1.28106	1.67783e-06	Down
Ak9	24.9937	37.7034	12.284	0.325805	-1.61792	0.000145783	Down
Akap12	1393.48	433.334	2353.62	5.43143	2.44133	2.37636e-11	Up
Akr1b8	33.0095	7.92571	58.0934	7.32974	2.87376	1.04643e-12	Up
Akr1c14	20.4676	38.6135	2.32158	0.0601234	-4.05593	3.2186e-12	Down
Aldh1a2	173.156	110.55	235.762	2.13264	1.09264	0.00619482	Up
Aldh1l1	1560.27	978.057	2142.48	2.19055	1.13129	1.83735e-22	Up
Aldob	50.6825	30.2039	71.161	2.35602	1.23635	1.7415e-05	Up
Alox12	10.4326	15.1823	5.68284	0.374306	-1.41771	0.0329077	Down
Alox12b	297.953	183.182	412.724	2.25308	1.1719	8.03809e-22	Up
Alox5	38.176	21.1853	55.1667	2.604	1.38073	0.00184998	Up
Aloxe3	340.571	204.221	476.922	2.33533	1.22362	2.12373e-26	Up
Alpk3	19.2311	10.255	28.2071	2.75056	1.45972	0.00244057	Up
Alpl	111.842	173.62	50.0635	0.288351	-1.7941	7.0622e-19	Down
Amica1	23.3624	5.60743	41.1174	7.33266	2.87434	2.1379e-09	Up
Amn	145.698	80.1194	211.278	2.63704	1.39892	8.09866e-16	Up
Amotl1	817.6	527.796	1107.4	2.09816	1.06913	9.35718e-05	Up
Ampd3	814.736	414.223	1215.25	2.93381	1.55277	7.57061e-44	Up
Amy1	407.059	248.521	565.597	2.27585	1.1864	3.83216e-29	Up
Angpt2	157.158	38.1113	276.204	7.24731	2.85745	1.15408e-53	Up
Angptl2	112.889	162.801	62.9772	0.386836	-1.37021	0.00185098	Down
Angptl4	331.024	32.4185	629.63	19.4219	4.27961	2.59107e-08	Up
Angptl7	13.2827	2.32318	24.2423	10.435	3.38335	0.000466573	Up
Ankrd31	11.6802	5.97601	17.3843	2.90902	1.54053	0.0136389	Up
Ankrd66	7.49577	11.2725	3.71903	0.329921	-1.59981	0.0453979	Down
Ankub1	18.5621	27.7648	9.35946	0.337098	-1.56876	0.0014574	Down
Ano1	48.2574	66.1557	30.359	0.458902	-1.12374	0.000158122	Down
Anxa1	44.2528	20.58	67.9255	3.30056	1.72271	5.4058e-08	Up
Anxa2	373.56	173.08	574.04	3.31661	1.72971	1.03805e-52	Up
Anxa9	20.7523	28.4481	13.0565	0.458961	-1.12356	0.0139492	Down
Aoah	127.153	6.3213	247.985	39.2301	5.29389	1.94205e-87	Up
Ap1g2	389.649	200.218	579.08	2.89225	1.53219	3.17246e-44	Up
Apln	172.141	259.033	85.2485	0.329103	-1.60339	4.47447e-23	Down
Aplnr	12.5503	20.1041	4.99655	0.248534	-2.00848	0.00121045	Down
Apobec1	56.6786	36.4008	76.9565	2.11415	1.08007	7.07125e-05	Up
Apobec3	155.63	56.9887	254.272	4.46179	2.15762	1.23286e-34	Up
Apobr	31.9865	18.1599	45.8132	2.52276	1.33501	0.000279167	Up
Apod	6069.17	1984.12	10154.2	5.11774	2.35551	4.46826e-149	Up
Apol10b	12.0248	6.2563	17.7933	2.84407	1.50795	0.0151713	Up
Apol6	6.9023	0.324436	13.4802	41.5495	5.37676	0.000150774	Up
Apol9a	7.92402	0.332413	15.5156	46.6758	5.5446	3.43345e-05	Up
Apol9b	13.042	1.63261	24.4515	14.977	3.90467	6.82083e-08	Up
Apold1	236.921	70.5764	403.265	5.71388	2.51447	1.52583e-16	Up
Appl2	1453.45	2092.8	814.108	0.389005	-1.36214	1.44596e-83	Down
Arc	1881.95	2859.14	904.757	0.316444	-1.65998	2.54601e-11	Down
Arg1	9.32304	0.991711	17.6544	17.8019	4.15396	2.74134e-06	Up
Arhgap30	104.362	64.1773	144.548	2.25232	1.17141	6.1294e-09	Up
Arhgap8	8.33366	1.97545	14.6919	7.43725	2.89477	0.0130076	Up
Arhgdib	282.725	145.306	420.144	2.89144	1.53179	2.07058e-33	Up
Arhgef19	250.366	377.879	122.852	0.32511	-1.621	1.12254e-13	Down
Arhgef33	56.5413	30.992	82.0905	2.64876	1.40532	4.00919e-07	Up
Arhgef37	91.2995	42.6632	139.936	3.28001	1.7137	4.03615e-11	Up
Arid3b	87.2294	116.605	57.8535	0.496148	-1.01116	4.0422e-06	Down
Arid5a	405.787	178.337	633.237	3.55078	1.82814	2.65246e-09	Up
Arl11	13.4492	5.60253	21.2959	3.80112	1.92642	0.00114141	Up
Arl5c	41.3725	18.8026	63.9424	3.40072	1.76584	8.89355e-08	Up
Armc2	100.262	143.28	57.2447	0.399531	-1.32362	1.81591e-10	Down
Armc3	20.5446	32.4131	8.6761	0.267673	-1.90146	6.72892e-05	Down
Armcx5	716.016	367.435	1064.6	2.89738	1.53475	2.29355e-51	Up
Arpc1b	694.661	311.709	1077.61	3.45711	1.78957	4.4611e-95	Up
Arr3	13.773	19.5122	8.03367	0.411725	-1.28025	0.0247378	Down
Arrdc2	503.163	243.146	763.18	3.13877	1.6502	8.83396e-23	Up
Arrdc4	409.07	258.832	559.308	2.16089	1.11163	6.51954e-09	Up
Asap3	247.274	128.555	365.993	2.84698	1.50943	3.83796e-06	Up
Asb4	33.6227	11.3032	55.9423	4.94927	2.30721	1.17632e-09	Up
Asb5	10.9996	6.28513	15.714	2.50019	1.32204	0.0394778	Up
Ascl1	74.3427	100.435	48.2503	0.480413	-1.05765	8.32931e-06	Down
Ascl5	3.00525	0.648872	5.36163	8.26299	3.04666	0.0452864	Up
Asic3	92.7293	28.7388	156.72	5.45325	2.44712	1.47805e-06	Up
Aspa	144.547	239.572	49.5234	0.206717	-2.27427	4.75455e-35	Down
Aspg	538.822	73.1799	1004.46	13.7259	3.77883	1.74991e-86	Up
Asprv1	27.624	18.1519	37.0962	2.04365	1.03115	0.00852886	Up
Atf3	48.8802	18.1912	79.5692	4.37405	2.12897	1.11127e-06	Up
Atg4a	188.201	104.147	272.254	2.61412	1.38632	2.34796e-16	Up
Atp10a	178.737	247.949	109.524	0.441721	-1.17879	5.40173e-09	Down
Atp10b	28.553	40.9772	16.1288	0.393603	-1.34519	0.000533845	Down
Atp1a4	5.20104	0	10.4021	Inf	Inf	3.22686e-05	Up
Atp2c2	143.875	57.2132	230.537	4.02944	2.01058	9.731e-24	Up
Atp8b5	6.77992	11.9012	1.65868	0.139372	-2.84299	0.00215889	Down
Aurkc	4.17658	1.29774	7.05542	5.43668	2.44273	0.0401068	Up
Avpr1a	15.1616	6.25875	24.0645	3.84494	1.94296	0.00222778	Up
B2m	2451.21	1223.41	3679.01	3.00718	1.58841	1.06583e-179	Up
B3gnt3	38.315	17.2314	59.3986	3.44712	1.78539	1.98981e-07	Up
B3gnt6	12.4978	6.59053	18.405	2.79265	1.48163	0.0239377	Up
B430306N03Rik	8.20887	1.97545	14.4423	7.3109	2.87005	0.000587271	Up
B4galnt3	47.1966	31.4072	62.986	2.00546	1.00394	0.000763764	Up
B4galt1	435.094	228.996	641.191	2.80001	1.48543	1.85566e-26	Up
BC030499	70.8875	96.765	45.0099	0.465146	-1.10424	6.4443e-06	Down
BC030500	167.211	232.959	101.464	0.435542	-1.19912	1.8784e-11	Down
BC035044	28.01	13.5448	42.4753	3.13593	1.64889	3.60378e-05	Up
Baiap2l2	21.1856	33.3753	8.99583	0.269535	-1.89145	5.58343e-05	Down
Bank1	19.4183	26.7204	12.1163	0.45345	-1.14099	0.0149321	Down
Bard1	10.6389	15.205	6.07279	0.399395	-1.32411	0.041934	Down
Batf	8.90924	0.324436	17.4941	53.9214	5.75279	1.96139e-07	Up
Batf2	24.0081	1.99385	46.0224	23.0822	4.52871	8.82148e-15	Up
Batf3	13.3598	6.94932	19.7703	2.84493	1.50839	0.00971819	Up
Baz1a	68.5383	39.0533	98.0233	2.50999	1.32768	1.04722e-07	Up
Bbox1	29.9667	45.6475	14.2858	0.312959	-1.67596	1.65525e-05	Down
Bche	81.2147	108.622	53.8074	0.495364	-1.01344	8.25885e-06	Down
Bcl2a1a	22.7551	2.31338	43.1968	18.6725	4.22285	4.61769e-14	Up
Bcl2a1b	57.1364	7.5835	106.689	14.0686	3.81441	1.13842e-10	Up
Bcl2a1d	21.197	0.334862	42.0592	125.601	6.97271	0.000340485	Up
Bcl3	123.209	7.61415	238.804	31.3632	4.971	1.32325e-24	Up
Bcl6b	87.7355	32.467	143.004	4.40459	2.13901	8.31752e-13	Up
Bcs1l	224.473	311.814	137.131	0.439786	-1.18513	2.10732e-17	Down
Bdkrb1	6.50981	1.3137	11.7059	8.91066	3.15553	0.00117531	Up
Bdkrb2	39.8351	9.92201	69.7481	7.02964	2.81345	7.96973e-09	Up
Bfsp2	52.9401	80.6941	25.186	0.312118	-1.67984	6.56595e-09	Down
Bhmt	23.399	14.2851	32.513	2.27601	1.18651	0.00552798	Up
Bhmt2	11.3935	5.61848	17.1685	3.05571	1.61151	0.0120355	Up
Bin2	71.9476	107.445	36.4508	0.339252	-1.55957	2.93501e-10	Down
Birc3	195.19	37.4433	352.938	9.42591	3.23663	1.42822e-16	Up
Birc7	3.97368	7.27131	0.676056	0.0929759	-3.427	0.00968068	Down
Blm	130.277	85.5999	174.954	2.04386	1.03129	1.10077e-08	Up
Bmp6	157.571	216.068	99.0732	0.458528	-1.12492	0.000698033	Down
Bpifb4	7.48407	1.973	12.9951	6.58651	2.71951	0.0292472	Up
Bpifc	6.16917	2.63719	9.70114	3.67859	1.87915	0.0384176	Up
Brip1	10.4068	3.30202	17.5116	5.30331	2.40689	0.000866431	Up
Bst1	16.7111	7.30322	26.119	3.57636	1.83849	0.00047188	Up
Bst2	254.751	63.5903	445.912	7.01226	2.80988	2.98312e-28	Up
Btbd17	135.423	229.024	41.8212	0.182606	-2.45319	6.99106e-19	Down
Btg3	348.933	214.941	482.924	2.24678	1.16786	1.45181e-10	Up
C1ql1	95.1234	140.098	50.1489	0.357956	-1.48215	3.76494e-12	Down
C1qtnf1	245.75	77.481	414.02	5.3435	2.41779	2.37091e-12	Up
C1ra	347.432	39.9935	654.871	16.3744	4.03337	2.42239e-116	Up
C1rl	20.2378	11.9269	28.5488	2.39364	1.25921	0.00676292	Up
C1s1	144.55	33.7243	255.375	7.57243	2.92076	3.89744e-51	Up
C2cd4a	31.2284	15.2154	47.2414	3.10483	1.63452	1.49399e-05	Up
C3	1150.16	43.2225	2257.1	52.2205	5.70655	7.20278e-156	Up
C330018D20Rik	124.762	167.982	81.5411	0.485415	-1.04271	1.63106e-08	Down
C3ar1	166.739	33.3428	300.136	9.00152	3.17017	1.95027e-28	Up
C4b	1837.25	724.63	2949.87	4.07086	2.02534	7.27604e-30	Up
C5ar1	52.5877	10.8959	94.2794	8.65271	3.11315	1.13519e-21	Up
C5ar2	9.96836	14.5488	5.38795	0.370337	-1.43309	0.0346976	Down
C8b	7.15115	3.30754	10.9948	3.32414	1.73298	0.0355013	Up
Cabyr	61.3639	22.1157	100.612	4.54935	2.18566	1.37029e-14	Up
Calr4	11.1036	16.891	5.31629	0.314741	-1.66776	0.0108061	Down
Cand2	123.306	169.656	76.955	0.453594	-1.14053	8.89995e-10	Down
Capg	111.759	40.7086	182.809	4.49066	2.16693	4.29948e-13	Up
Capn3	187.677	311.203	64.1509	0.206138	-2.27832	2.09419e-19	Down
Car13	62.6341	23.8507	101.417	4.25217	2.0882	4.09199e-06	Up
Car2	2347.1	3351.77	1342.42	0.400511	-1.32008	1.8445e-46	Down
Car8	87.707	129.651	45.7635	0.352975	-1.50236	1.64759e-05	Down
Car9	11.9251	20.1955	3.65467	0.180965	-2.46622	0.000194198	Down
Card14	47.5656	12.5445	82.5866	6.58349	2.71885	1.77641e-16	Up
Card9	35.8632	23.79	47.9364	2.01498	1.01077	0.0402741	Up
Carhsp1	1411.25	850.454	1972.04	2.31881	1.21339	1.48756e-76	Up
Casc1	25.3373	34.3548	16.3198	0.475038	-1.07389	0.00933837	Down
Casc5	10.5444	5.92941	15.1593	2.55663	1.35424	0.0420976	Up
Casp1	44.9495	29.6317	60.2672	2.03387	1.02423	0.000858538	Up
Casp12	29.2254	16.5579	41.8929	2.53008	1.33918	0.00049973	Up
Casp4	36.9706	3.97419	69.9669	17.6053	4.13794	4.8693e-16	Up
Casp7	78.6204	48.8226	108.418	2.22065	1.15098	7.25328e-07	Up
Casq1	13.9952	8.58809	19.4023	2.25921	1.17582	0.0366964	Up
Casz1	48.7634	28.1629	69.364	2.46296	1.30039	0.00112477	Up
Cbfa2t3	540.127	829.235	251.019	0.302711	-1.72399	4.36393e-18	Down
Cbr3	180.294	117.538	243.051	2.06786	1.04814	0.000267542	Up
Ccdc146	20.9445	33.5121	8.37683	0.249964	-2.00021	0.00028366	Down
Ccdc151	64.3891	87.3528	41.4254	0.474231	-1.07634	2.7395e-05	Down
Ccdc153	54.4251	93.1742	15.6759	0.168243	-2.57138	8.2867e-08	Down
Ccdc158	7.97657	12.5758	3.37735	0.26856	-1.89668	0.0154863	Down
Ccdc163	36.5898	50.1197	23.0599	0.460096	-1.11999	0.000990201	Down
Ccdc167	219.919	302.32	137.517	0.454872	-1.13647	1.41528e-12	Down
Ccdc18	16.3617	23.3889	9.33459	0.399104	-1.32516	0.0203577	Down
Ccdc180	19.7033	32.131	7.27572	0.226439	-2.1428	1.7066e-05	Down
Ccdc187	116.014	170.175	61.8527	0.363465	-1.46011	1.32955e-12	Down
Ccdc191	72.5609	110.466	34.6561	0.313727	-1.67242	1.77023e-11	Down
Ccdc24	37.383	55.8891	18.8769	0.337756	-1.56595	0.00025031	Down
Ccdc78	8.12164	12.5813	3.66198	0.291065	-1.78059	0.0222003	Down
Ccdc8	46.3249	64.8108	27.8391	0.429544	-1.21912	5.64632e-05	Down
Ccdc81	21.7458	34.1438	9.34775	0.273775	-1.86893	0.00095544	Down
Cchcr1	133.174	69.7951	196.554	2.81615	1.49373	2.10854e-16	Up
Ccin	2.68009	0	5.36018	Inf	Inf	0.00593281	Up
Cckar	2.18292	0	4.36584	Inf	Inf	0.0167237	Up
Cckbr	141.081	189.123	93.0399	0.491955	-1.0234	9.67163e-09	Down
Ccl11	5.1574	1.00214	9.31267	9.29282	3.21612	0.0200204	Up
Ccl12	27.7194	6.9389	48.4999	6.98957	2.8052	1.37616e-05	Up
Ccl17	61.3711	22.3739	100.368	4.48596	2.16542	1.13721e-07	Up
Ccl19	23.0463	2.33179	43.7608	18.7671	4.23013	2.02066e-06	Up
Ccl2	155.7	1.66696	309.732	185.806	7.53766	0.000115166	Up
Ccl20	12.1061	0	24.2122	Inf	Inf	2.09363e-11	Up
Ccl22	24.691	6.59424	42.7878	6.48866	2.69792	4.30616e-09	Up
Ccl3	166.732	2.6458	330.818	125.035	6.96619	5.68536e-05	Up
Ccl4	18.4604	1.64058	35.2801	21.5046	4.42658	0.000342405	Up
Ccl5	288.132	3.6289	572.635	157.798	7.30194	3.15736e-24	Up
Ccl7	11.2098	1.98342	20.4361	10.3035	3.36506	0.000226822	Up
Ccl9	51.2006	23.8416	78.5597	3.29507	1.72031	1.15091e-06	Up
Ccno	67.2032	41.9401	92.4663	2.20472	1.1406	5.59746e-06	Up
Ccr1	13.503	6.29555	20.7105	3.2897	1.71796	0.00324436	Up
Ccr5	45.853	82.0532	9.65287	0.117642	-3.08753	9.66911e-19	Down
Ccr7	7.84528	1.33455	14.356	10.7572	3.42723	0.000133545	Up
Ccrl2	22.3439	9.61968	35.068	3.64545	1.8661	0.00420872	Up
Cd101	12.4794	4.93462	20.0242	4.0579	2.02073	0.00115869	Up
Cd109	284.956	171.365	398.546	2.32571	1.21767	1.6728e-22	Up
Cd14	147.79	30.5222	265.058	8.68411	3.11838	3.03024e-08	Up
Cd177	3.87768	1.00214	6.75323	6.73883	2.7525	0.034203	Up
Cd209a	1.83562	3.67123	0	0	#NAME?	0.0364214	Down
Cd209f	3.12692	6.25385	0	0	#NAME?	0.00239518	Down
Cd244	11.6869	0.667275	22.7065	34.0287	5.08868	0.000138304	Up
Cd247	7.67139	1.96502	13.3778	6.80796	2.76722	0.00125932	Up
Cd274	767.689	43.9536	1491.42	33.9318	5.08457	5.80832e-12	Up
Cd300lf	68.7402	0.997238	136.483	136.861	7.09657	4.21374e-29	Up
Cd300lg	5.97964	11.2701	0.689218	0.0611548	-4.03139	0.00030551	Down
Cd302	350.11	147.736	552.484	3.73967	1.90291	8.20934e-24	Up
Cd40	18.6843	10.5764	26.7921	2.5332	1.34096	0.00575709	Up
Cd44	351.051	94.6896	607.413	6.41478	2.6814	1.64321e-08	Up
Cd48	17.8731	11.2069	24.5392	2.18966	1.13071	0.0232287	Up
Cd52	23.9975	15.5932	32.4018	2.07794	1.05515	0.0117728	Up
Cd7	3.15928	0.648872	5.66968	8.73774	3.12726	0.0348207	Up
Cd72	32.5558	3.98769	61.1239	15.3281	3.93811	7.67522e-05	Up
Cd74	139.944	86.177	193.71	2.24782	1.16853	8.00432e-08	Up
Cd80	27.7703	8.95485	46.5858	5.2023	2.37915	1.59211e-08	Up
Cd93	526.543	193.039	860.047	4.4553	2.15552	1.70602e-103	Up
Cdc42ep3	99.5835	65.4566	133.71	2.04274	1.0305	0.000233164	Up
Cdc7	234.192	344.151	124.232	0.360982	-1.47	2.90614e-18	Down
Cdh26	6.99747	11.2805	2.71446	0.240633	-2.05509	0.0156591	Down
Cdh5	519.234	266.695	771.773	2.89384	1.53298	3.76609e-10	Up
Cdk18	372.175	506.261	238.09	0.470292	-1.08837	4.01652e-23	Down
Cdkn1a	1467.69	117.149	2818.22	24.0566	4.58836	8.41113e-61	Up
Cdkn1c	124.144	180.605	67.6833	0.374759	-1.41597	0.00197583	Down
Cdt1	35.523	20.1587	50.8873	2.52434	1.33591	0.000126017	Up
Ceacam1	126.867	70.8113	182.922	2.58323	1.36918	4.94137e-08	Up
Cebpb	352.798	208.849	496.747	2.3785	1.25005	1.77103e-10	Up
Cebpd	643.39	197.943	1088.84	5.50077	2.45963	1.34214e-17	Up
Cela1	34.4224	22.7646	46.0803	2.02421	1.01736	0.00361392	Up
Cenpa	52.74	30.7749	74.7051	2.42747	1.27945	6.87093e-06	Up
Cep41	87.7422	125.646	49.8388	0.396662	-1.33402	1.79659e-09	Down
Cers3	8.20394	2.66357	13.7443	5.16011	2.3674	0.00295487	Up
Cfap157	9.46847	15.9232	3.01373	0.189266	-2.40151	0.00123589	Down
Cfap46	81.415	111.403	51.4272	0.461633	-1.11518	1.05197e-06	Down
Cfap52	55.5522	86.3317	24.7727	0.286948	-1.80114	1.41091e-09	Down
Cfap57	25.0664	40.7982	9.33459	0.228799	-2.12785	0.000603546	Down
Cfap61	14.9294	23.519	6.33988	0.269565	-1.8913	0.000796596	Down
Cfap73	7.27474	12.244	2.30549	0.188295	-2.40893	0.00529692	Down
Cfap99	18.8829	25.7986	11.9671	0.463868	-1.10821	0.0220776	Down
Cfb	259.777	6.62369	512.929	77.4386	6.27498	1.55449e-48	Up
Ch25h	142.248	9.63437	274.862	28.5293	4.83437	1.72688e-45	Up
Chaf1b	17.6895	8.26855	27.1104	3.27873	1.71314	0.000741596	Up
Chil1	2874.2	123.188	5625.22	45.6637	5.51297	5.02198e-33	Up
Chil3	28.138	2.32381	53.9521	23.2171	4.53711	5.24511e-07	Up
Chn2	394.019	530.47	257.569	0.485549	-1.04231	2.52385e-22	Down
Chordc1	636.03	942.587	329.473	0.349541	-1.51646	1.42729e-65	Down
Chrac1	246.602	160.128	333.076	2.08007	1.05663	1.94674e-15	Up
Chrna10	8.13521	2.61389	13.6565	5.2246	2.38532	0.00753658	Up
Chst5	13.103	18.1415	8.06441	0.444528	-1.16965	0.0435559	Down
Cideb	38.3874	53.7222	23.0526	0.429107	-1.22059	0.000247143	Down
Cirbp	1587.23	930.267	2244.2	2.41242	1.27048	1.45901e-95	Up
Cish	117.258	72.5949	161.921	2.23047	1.15735	6.72614e-05	Up
Cited1	31.0565	15.5564	46.5566	2.99275	1.58147	0.000455071	Up
Clca3a1	41.2225	10.2575	72.1875	7.03754	2.81507	3.36383e-15	Up
Clcf1	69.2718	15.2289	123.315	8.0974	3.01746	7.48549e-27	Up
Clcn1	94.2655	44.3118	144.219	3.25465	1.7025	5.31913e-15	Up
Clcnka	11.8891	1.63813	22.1401	13.5155	3.75654	5.08635e-07	Up
Cldn10	372.399	538.633	206.165	0.382756	-1.3855	9.14401e-33	Down
Cldn5	550.461	357.622	743.301	2.07845	1.05551	1.08092e-16	Up
Clec3b	75.0464	120.652	29.4407	0.244014	-2.03497	3.71199e-07	Down
Clec4a1	130.964	5.28054	256.647	48.6023	5.60295	1.69428e-93	Up
Clec4a2	49.9298	9.26271	90.5969	9.78082	3.28996	3.5344e-22	Up
Clec4a3	29.8232	14.1882	45.4583	3.20396	1.67986	0.000752019	Up
Clec4d	20.772	0	41.5439	Inf	Inf	1.17079e-13	Up
Clec4e	27.6258	0	55.2517	Inf	Inf	1.97834e-13	Up
Clec5a	61.7571	31.0699	92.4443	2.97536	1.57307	3.75197e-09	Up
Clec7a	3.96514	7.59882	0.331447	0.0436182	-4.51893	0.00273144	Down
Clic1	325.97	149.305	502.634	3.36648	1.75124	1.23183e-47	Up
Clic3	38.3308	12.9082	63.7534	4.93899	2.30421	0.000997175	Up
Cmtm5	458.185	742.841	173.53	0.233603	-2.09787	2.91991e-87	Down
Cmtm8	21.4245	28.7688	14.0801	0.489423	-1.03085	0.0212393	Down
Cnga2	6.18795	2.65867	9.71723	3.65492	1.86984	0.0382348	Up
Cnn3	2961.87	1808.18	4115.56	2.27608	1.18655	9.95747e-14	Up
Cntnap5a	644.809	862.233	427.385	0.495673	-1.01254	6.84103e-32	Down
Cntnap5b	446.252	600.453	292.051	0.486383	-1.03983	9.29997e-25	Down
Coa4	30.4678	44.6509	16.2847	0.364712	-1.45517	0.000137711	Down
Coa6	116.092	155.166	77.0194	0.496369	-1.01052	1.0597e-07	Down
Col11a1	278.068	392.469	163.668	0.417021	-1.26181	2.9768e-23	Down
Col11a2	406.655	657.81	155.5	0.23639	-2.08076	1.94418e-77	Down
Col13a1	56.363	36.0776	76.6485	2.12455	1.08715	0.00018033	Up
Col22a1	43.5615	58.2442	28.8788	0.495822	-1.0121	0.00108993	Down
Col27a1	146.145	203.384	88.9061	0.437134	-1.19385	3.81323e-12	Down
Col2a1	43.5479	28.15	58.9458	2.09399	1.06625	0.000593307	Up
Col4a1	2508.29	1487.2	3529.37	2.37316	1.24681	3.33371e-116	Up
Col4a6	43.1878	59.702	26.6736	0.446779	-1.16237	0.00507866	Down
Col5a3	265.851	98.5131	433.188	4.39726	2.13661	3.01061e-33	Up
Cox6b2	34.2084	46.6724	21.7444	0.465893	-1.10193	0.00181213	Down
Cp	1701.22	327.925	3074.52	9.37569	3.22893	5.56966e-230	Up
Cpn1	8.14563	12.5942	3.69709	0.293555	-1.7683	0.0220738	Down
Crb1	18.566	25.5152	11.6167	0.455284	-1.13516	0.0207402	Down
Creb3l1	116.283	73.8135	158.753	2.15073	1.10483	0.000621468	Up
Crhr1	160.109	250.321	69.8981	0.279234	-1.84045	2.78311e-27	Down
Crip3	25.7006	47.669	3.7322	0.078294	-3.67495	1.13967e-13	Down
Crispld1	115.613	161.178	70.0487	0.434605	-1.20222	3.70624e-10	Down
Crispld2	262.64	67.5535	457.726	6.77576	2.76038	2.63825e-18	Up
Crocc2	50.7026	76.0968	25.3083	0.33258	-1.58822	8.37589e-08	Down
Crtam	12.215	2.97023	21.4597	7.22493	2.85298	0.00209305	Up
Cry1	385.218	255.787	514.649	2.01203	1.00865	8.14064e-21	Up
Cryba4	4.45157	7.91466	0.988485	0.124893	-3.00124	0.0120162	Down
Crybb1	22.9183	43.5151	2.32158	0.0533512	-4.22834	4.15166e-14	Down
Csf1	932.381	523.427	1341.33	2.5626	1.35761	4.47803e-12	Up
Csf2rb	81.1065	25.0902	137.123	5.46519	2.45027	4.00792e-23	Up
Csf2rb2	92.4878	56.5208	128.455	2.2727	1.18441	5.22524e-06	Up
Csf3	463.903	0.991711	926.815	934.562	9.86815	2.64442e-70	Up
Csf3r	91.7984	128.547	55.0498	0.428246	-1.22349	1.53881e-08	Down
Csrnp1	391.336	204.672	577.999	2.82402	1.49775	4.34095e-22	Up
Cst7	11.766	1.63261	21.8994	13.4138	3.74564	6.20224e-06	Up
Cstad	27.5028	41.006	13.9997	0.341406	-1.55044	0.000280765	Down
Ctgf	426.638	201.246	652.03	3.23997	1.69598	5.22354e-37	Up
Cthrc1	54.4799	72.9063	36.0535	0.494518	-1.0159	0.000252835	Down
Ctla2a	1626.07	71.1738	3180.97	44.693	5.48198	1.32405e-274	Up
Ctla2b	194.364	19.2056	369.522	19.2403	4.26606	3.1932e-76	Up
Ctnna3	17.7926	27.1644	8.4207	0.30999	-1.68971	0.000824472	Down
Ctsl	2412.09	1400.14	3424.04	2.44549	1.29012	2.55925e-128	Up
Ctsz	770.246	504.676	1035.82	2.05244	1.03734	5.89678e-18	Up
Cx3cr1	594.162	950.693	237.631	0.249956	-2.00026	1.6498e-28	Down
Cxcl1	270.947	5.26214	536.633	101.98	6.67214	2.6641e-28	Up
Cxcl10	2060.65	7.31364	4113.98	562.508	9.13573	3.15498e-08	Up
Cxcl13	5.17251	0	10.345	Inf	Inf	3.30785e-05	Up
Cxcl16	73.7152	20.5745	126.856	6.16569	2.62426	6.25406e-20	Up
Cxcl2	78.8063	0	157.613	Inf	Inf	3.51903e-12	Up
Cxcl3	2.81363	0	5.62727	Inf	Inf	0.00559184	Up
Cxcl5	31.6281	11.2566	51.9995	4.61949	2.20773	0.000193536	Up
Cxcl9	75.1085	0.332413	149.885	450.899	8.81666	5.75841e-15	Up
Cxcr2	3.64166	0.324436	6.95888	21.4491	4.42285	0.0287604	Up
Cyb5d2	171.239	231.062	111.416	0.48219	-1.05233	2.83772e-11	Down
Cyba	140.766	76.0926	205.44	2.69987	1.43289	4.31716e-16	Up
Cybb	244.095	15.5932	472.596	30.3077	4.92161	1.34981e-55	Up
Cym	3.83454	0.334862	7.33422	21.9022	4.45301	0.00328811	Up
Cyp1b1	369.541	78.3948	660.687	8.42769	3.07514	2.68198e-127	Up
Cyp27a1	61.3062	84.2096	38.4029	0.45604	-1.13277	1.64419e-05	Down
Cyp27b1	20.2205	13.2633	27.1777	2.04909	1.03498	0.0248713	Up
Cyp3a13	26.9261	13.9085	39.9437	2.87189	1.522	0.000173035	Up
Cyp3a57	8.99585	0	17.9917	Inf	Inf	6.18264e-05	Up
Cyr61	238.289	71.2431	405.334	5.68946	2.50829	1.34619e-18	Up
Cysltr1	12.1279	19.5644	4.69143	0.239795	-2.06013	0.00117749	Down
Cysltr2	11.6241	6.2698	16.9783	2.70795	1.4372	0.0430862	Up
Cytl1	2.98842	5.31979	0.657038	0.123508	-3.01732	0.0488239	Down
D130037M23Rik	53.2934	33.6924	72.8943	2.16352	1.11338	7.43739e-05	Up
D17H6S56E-5	183.992	39.3096	328.675	8.36117	3.0637	2.14057e-68	Up
DXBay18	13.1909	7.91836	18.4635	2.33173	1.2214	0.0368216	Up
Dapk2	23.305	13.1743	33.4356	2.53794	1.34366	0.00193738	Up
Daw1	20.5764	33.4447	7.70808	0.230473	-2.11733	1.15776e-05	Down
Dbndd1	111.29	149.87	72.7106	0.485157	-1.04348	7.63905e-08	Down
Dcdc2b	77.7936	109.492	46.0949	0.420988	-1.24815	1.08391e-07	Down
Dcdc5	10.9398	17.5429	4.33659	0.247198	-2.01626	0.00261135	Down
Dcxr	161.408	106.197	216.619	2.03978	1.02841	2.29033e-10	Up
Ddc	219.599	105.354	333.844	3.16879	1.66393	1.01698e-30	Up
Ddias	21.1191	10.2366	32.0016	3.12618	1.6444	0.000351867	Up
Ddit4l	119.476	161.881	77.0706	0.476093	-1.07068	8.32158e-07	Down
Ddo	129.625	188.452	70.7974	0.375678	-1.41243	1.69342e-14	Down
Ddx58	300.657	130.021	471.292	3.62474	1.85788	4.18519e-12	Up
Ddx60	107.507	24.7817	190.233	7.67633	2.94042	4.4884e-39	Up
Def6	59.2794	35.6421	82.9166	2.32637	1.21808	5.35736e-06	Up
Defb11	21.8512	30.8865	12.8158	0.414931	-1.26906	0.0357148	Down
Degs2	27.0461	39.0104	15.0818	0.38661	-1.37105	0.000628793	Down
Dennd2c	10.7571	15.8416	5.67261	0.358083	-1.48164	0.0239245	Down
Dennd3	445.972	153.061	738.883	4.82738	2.27124	1.9056e-08	Up
Depdc7	29.158	48.2762	10.0399	0.207968	-2.26557	2.82518e-08	Down
Det1	69.1584	92.8946	45.4223	0.488967	-1.03219	2.46728e-05	Down
Dgat2l6	4.9628	8.25812	1.66747	0.201919	-2.30815	0.0290012	Down
Dhx58	53.1406	23.833	82.4483	3.45942	1.79053	7.79469e-10	Up
Dkkl1	16.6997	22.3886	11.0108	0.491805	-1.02384	0.0448127	Down
Dlec1	59.6852	96.6376	22.7328	0.235238	-2.08781	1.09584e-13	Down
Dmkn	11.4485	16.5586	6.33843	0.382788	-1.38538	0.0291004	Down
Dnaaf1	8.64386	15.9385	1.34918	0.0846492	-3.56236	6.1668e-05	Down
Dnah1	174.381	244.479	104.283	0.426551	-1.22921	7.06558e-15	Down
Dnah10	62.9714	88.442	37.5007	0.424015	-1.23781	4.598e-05	Down
Dnah12	40.482	64.2177	16.7463	0.260774	-1.93913	9.34623e-09	Down
Dnah3	19.9357	31.8568	8.01465	0.251584	-1.99089	0.00113667	Down
Dnah5	110.909	163.862	57.9559	0.353686	-1.49946	5.24622e-14	Down
Dnah6	158.458	233.011	83.9051	0.360092	-1.47356	7.903e-07	Down
Dnah7c	16.7882	26.2071	7.36933	0.281196	-1.83035	0.00312524	Down
Dnah8	16.8377	25.357	8.31833	0.328049	-1.60802	0.00589539	Down
Dnaic1	51.2415	74.761	27.7221	0.370809	-1.43125	9.31723e-07	Down
Dnajb13	12.6212	19.5362	5.70624	0.292086	-1.77554	0.00358555	Down
Dnali1	40.5908	63.4468	17.7348	0.279522	-1.83896	0.00376985	Down
Dnase1l2	64.3274	107.547	21.1078	0.196266	-2.34912	1.62514e-17	Down
Dock5	266.71	356.308	177.112	0.497076	-1.00846	3.31718e-15	Down
Dok1	44.858	25.7692	63.9468	2.48152	1.31123	2.24649e-05	Up
Dok2	23.4995	13.1983	33.8007	2.561	1.3567	0.00166771	Up
Dpf3	114.547	158.815	70.2793	0.442524	-1.17617	1.04848e-09	Down
Drc7	214.926	320.977	108.875	0.3392	-1.55979	0.00363397	Down
Dtx2	219.845	141.066	298.624	2.1169	1.08195	6.38393e-12	Up
Dtx3l	272.695	134.511	410.879	3.05461	1.61099	6.65869e-09	Up
Dusp1	625.569	363.641	887.497	2.44058	1.28723	1.67496e-20	Up
Dusp19	115.864	174.769	56.9586	0.325907	-1.61747	1.50488e-16	Down
Dusp2	44.9498	16.1918	73.7079	4.55217	2.18655	1.86448e-11	Up
Dysf	121.124	71.7589	170.489	2.37586	1.24845	3.33871e-11	Up
Dytn	4.12144	6.92294	1.31993	0.19066	-2.39092	0.0444676	Down
E2f8	8.46349	12.9057	4.02123	0.311584	-1.6823	0.0256158	Down
Ecm1	193.448	126.371	260.524	2.06158	1.04375	2.93018e-12	Up
Ecm2	171.512	234.065	108.959	0.465509	-1.10312	4.95035e-06	Down
Ecscr	73.3314	38.5835	108.079	2.80118	1.48603	1.14358e-09	Up
Ect2l	23.1136	32.4069	13.8204	0.426463	-1.22951	0.00424856	Down
Eda2r	16.9105	7.63318	26.1877	3.43078	1.77853	0.00070073	Up
Edn1	75.5162	22.7811	128.251	5.62971	2.49306	3.47182e-22	Up
Edn3	62.92	107.206	18.6341	0.173816	-2.52437	5.61332e-19	Down
Efcab1	168.024	225.551	110.496	0.489893	-1.02946	1.05959e-10	Down
Efcab12	81.3858	118.033	44.7384	0.379032	-1.39961	6.88917e-07	Down
Efcc1	460.592	257.761	663.422	2.57378	1.36389	1.71298e-41	Up
Egfl8	15.5959	23.4735	7.71832	0.328809	-1.60468	0.00292997	Down
Egflam	51.7853	74.1839	29.3866	0.396132	-1.33595	4.40006e-06	Down
Egr2	63.7031	91.2268	36.1793	0.396587	-1.33429	0.00142513	Down
Ehf	22.0134	3.62156	40.4053	11.1569	3.47986	2.74807e-07	Up
Eif2ak2	325.937	151.261	500.612	3.3096	1.72666	1.14849e-46	Up
Eif4ebp1	49.7083	21.1038	78.3129	3.71085	1.89175	4.51348e-10	Up
Elf1	188.786	123.256	254.317	2.06332	1.04497	0.000138452	Up
Elf3	4.53366	1.32412	7.74319	5.84779	2.54789	0.0246876	Up
Elf4	88.8629	41.3194	136.406	3.30126	1.72302	1.8027e-14	Up
Emcn	176.479	106.806	246.153	2.30468	1.20457	1.45913e-14	Up
Emid1	55.2368	75.0523	35.4214	0.471956	-1.08328	9.09655e-05	Down
Emp1	437.583	50.6686	824.497	16.2723	4.02435	1.08102e-29	Up
Endod1	3257.33	1991.4	4523.25	2.27139	1.18358	4.04883e-41	Up
Endou	109.33	13.5123	205.148	15.1823	3.92432	5.56951e-46	Up
Enkur	36.5645	51.0225	22.1065	0.43327	-1.20666	0.00042683	Down
Enpp3	6.6469	10.5954	2.69837	0.254673	-1.97328	0.0236761	Down
Entpd1	391.199	258.201	524.197	2.03019	1.02162	1.46831e-10	Up
Epcam	10.3558	5.62828	15.0833	2.67991	1.42218	0.0329818	Up
Epha2	108.094	27.7311	188.458	6.79589	2.76466	6.39631e-36	Up
Ephx2	234.055	321.215	146.894	0.457308	-1.12876	1.41733e-16	Down
Eps8l1	189.334	273.025	105.643	0.386935	-1.36984	2.06426e-15	Down
Epsti1	21.1545	12.8843	29.4246	2.28377	1.19141	0.00840765	Up
Erap1	403.796	212.594	594.998	2.79875	1.48478	4.93383e-37	Up
Erbb2ip	2603.58	1707.74	3499.43	2.04916	1.03503	1.50397e-12	Up
Ermn	797.656	1099.07	496.238	0.451506	-1.14718	4.12694e-33	Down
Errfi1	1278.63	828.074	1729.19	2.08821	1.06226	3.47666e-09	Up
Esm1	16.1982	7.26151	25.1349	3.46138	1.79135	0.000821005	Up
Etv6	406.771	264.147	549.396	2.07989	1.05651	5.77756e-10	Up
Eva1c	52.4113	25.4128	79.4097	3.12479	1.64376	1.66062e-08	Up
Evi2a	171.324	240.463	102.185	0.424952	-1.23463	8.62139e-15	Down
Exd2	1181.01	1643.42	718.599	0.437259	-1.19344	6.16352e-69	Down
Exoc3l4	75.3922	27.5091	123.275	4.48125	2.1639	6.00017e-18	Up
Ezh2	149.195	99.4016	198.988	2.00186	1.00134	3.03296e-09	Up
Ezr	2889.29	1471.89	4306.68	2.92596	1.54891	5.59476e-13	Up
F10	6.67758	1.32657	12.0286	9.06741	3.18069	0.000899627	Up
F8	38.35	51.6266	25.0734	0.485668	-1.04196	0.00174505	Down
F830016B08Rik	70.1333	3.30692	136.96	41.4161	5.37212	2.63998e-15	Up
Fabp12	1.68721	0	3.37443	Inf	Inf	0.047047	Up
Fabp7	322.54	529.368	115.711	0.218584	-2.19374	8.32512e-15	Down
Fam136a	274.753	379.837	169.67	0.446692	-1.16265	4.07081e-15	Down
Fam161b	207.636	287.873	127.4	0.442555	-1.17607	4.98563e-16	Down
Fam163a	152.919	220.029	85.8089	0.38999	-1.35849	1.05775e-15	Down
Fam166b	20.0535	28.134	11.973	0.425569	-1.23254	0.00878481	Down
Fam173b	74.0641	99.3306	48.7977	0.491265	-1.02543	4.19443e-05	Down
Fam180a	10.2976	16.577	4.0183	0.242402	-2.04452	0.00315588	Down
Fam198a	85.6037	122.012	49.1958	0.403205	-1.31041	4.05902e-06	Down
Fam198b	136.341	189.296	83.3856	0.440503	-1.18278	5.60803e-05	Down
Fam216b	20.567	36.1653	4.96875	0.13739	-2.86365	6.50428e-06	Down
Fam228a	33.2977	49.5585	17.0368	0.343772	-1.54048	2.34483e-05	Down
Fam46b	7.01993	2.6274	11.4125	4.34365	2.11891	0.0137195	Up
Fam69c	135.593	189.673	81.5133	0.429757	-1.21841	8.47243e-12	Down
Fam81b	7.45322	12.5819	2.32451	0.18475	-2.43636	0.00427801	Down
Fam92b	4.94935	8.89412	1.00458	0.112948	-3.14627	0.00548703	Down
Fas	89.0947	23.8716	154.318	6.46449	2.69254	1.89217e-05	Up
Fastkd2	246.905	341.495	152.315	0.446024	-1.16481	2.75251e-18	Down
Fat3	1105.09	1547.66	662.514	0.428074	-1.22407	6.99506e-39	Down
Fblim1	44.9034	20.8811	68.9257	3.30086	1.72284	4.43713e-08	Up
Fbln5	288.044	122.041	454.047	3.72046	1.89548	3.14253e-17	Up
Fbln7	19.4284	31.181	7.6759	0.246173	-2.02226	0.000158194	Down
Fbxo17	43.4108	25.8213	61.0003	2.3624	1.24026	7.56172e-05	Up
Fbxw23	22.7472	8.61264	36.8817	4.28227	2.09838	4.39134e-06	Up
Fcer1g	220.351	81.9692	358.733	4.37644	2.12976	1.19786e-46	Up
Fcgr1	84.359	36.0475	132.671	3.68044	1.87988	5.83646e-16	Up
Fcgr2b	249.616	33.0693	466.162	14.0965	3.81727	9.00119e-121	Up
Fcgr3	285	179.103	390.897	2.18253	1.126	0.000110726	Up
Fcgr4	104.636	4.2649	205.007	48.0685	5.58702	3.59291e-75	Up
Fcgrt	236.526	317.063	155.989	0.491982	-1.02332	3.88681e-12	Down
Fcrls	77.7928	126.682	28.9036	0.228159	-2.13189	4.97655e-18	Down
Fer1l6	3.37774	0.659298	6.09619	9.24648	3.2089	0.0441929	Up
Fermt3	133.533	82.8652	184.201	2.2229	1.15244	1.43657e-09	Up
Fga	56.9424	3.28914	110.596	33.6245	5.07144	3.81594e-05	Up
Fgd2	76.4417	106.044	46.8397	0.441701	-1.17886	5.59464e-07	Down
Fgf11	643.341	891.489	395.194	0.443296	-1.17366	8.22991e-42	Down
Fgf2	69.7714	21.8354	117.707	5.39067	2.43046	1.6013e-05	Up
Fgfr4	8.23058	2.64517	13.816	5.2231	2.38491	0.00292714	Up
Fgg	4.01684	1.00459	7.0291	6.99701	2.80674	0.0229898	Up
Fgl2	109.799	65.3658	154.232	2.35952	1.23849	0.000118408	Up
Fgr	51.2441	2.32626	100.162	43.0571	5.42818	1.44248e-14	Up
Fhl3	33.1084	18.2176	47.9993	2.63478	1.39768	0.00011503	Up
Fibin	104.23	56.0123	152.448	2.72169	1.4445	4.69471e-11	Up
Fignl2	46.295	30.686	61.9039	2.01733	1.01245	0.000784861	Up
Filip1l	159.802	68.7862	250.818	3.64635	1.86645	5.58423e-28	Up
Fkbp5	2751.08	1564.3	3937.86	2.51733	1.33189	2.37237e-147	Up
Fkbp7	44.5307	28.4247	60.6367	2.13324	1.09304	0.00038824	Up
Flnc	390.817	86.0157	695.619	8.08711	3.01562	3.05565e-07	Up
Flt4	132.471	86.3751	178.568	2.06735	1.04778	4.53976e-09	Up
Fmo5	48.5699	70.7377	26.4021	0.373239	-1.42183	2.01053e-06	Down
Fmod	213.726	305.105	122.346	0.400997	-1.31834	0.0142665	Down
Fn1	1316.45	1856.08	776.811	0.418522	-1.25663	1.31917e-22	Down
Fn3k	260.736	380.09	141.382	0.371971	-1.42674	1.77183e-27	Down
Fosl1	31.6132	0.999687	62.2267	62.2462	5.95991	2.63761e-09	Up
Foxp3	4.67955	1.65101	7.70808	4.66871	2.22302	0.0406383	Up
Fpr1	110.502	0.659298	220.344	334.21	8.38461	1.39358e-45	Up
Fpr2	61.9663	1.32167	122.611	92.7694	6.53558	1.62769e-49	Up
Fscn2	15.4643	7.89933	23.0292	2.91533	1.54366	0.00431178	Up
Fstl1	1203.34	785.666	1621.02	2.06324	1.04491	1.21963e-09	Up
Fut1	3.15409	0.334862	5.97332	17.8382	4.1569	0.0128175	Up
Fut4	10.1444	5.61295	14.6757	2.61462	1.3866	0.0389654	Up
Fut7	9.1674	3.59763	14.7372	4.09636	2.03434	0.00591943	Up
Fuz	192.998	274.625	111.372	0.405542	-1.30208	6.86185e-18	Down
Fv1	58.3824	91.9789	24.7859	0.269473	-1.89179	1.41543e-11	Down
Fyb	235.711	106.867	364.554	3.41128	1.77031	7.21697e-35	Up
Fzd2	131.717	192.513	70.9202	0.368391	-1.44069	6.46247e-13	Down
G0s2	49.1006	69.0291	29.1722	0.422607	-1.24261	2.36228e-05	Down
Gab2	757.256	486.822	1027.69	2.11102	1.07794	3.67607e-11	Up
Gab3	41.8734	23.852	59.8949	2.5111	1.32832	0.00163022	Up
Gabrr2	44.6792	19.8906	69.4677	3.49249	1.80426	0.000164028	Up
Gadd45b	281.637	184.525	378.748	2.05256	1.03742	0.0256824	Up
Gadd45g	389.895	254.488	525.302	2.06415	1.04555	9.00607e-15	Up
Gal3st4	35.4843	52.5987	18.3699	0.349246	-1.51768	1.68938e-05	Down
Galm	56.308	78.7788	33.8373	0.429523	-1.21919	9.34265e-06	Down
Galnt15	472.018	67.9214	876.115	12.8989	3.68918	5.82718e-148	Up
Galr3	3.88111	0	7.76221	Inf	Inf	0.00116411	Up
Gamt	125.121	189.285	60.9579	0.322043	-1.63468	5.03391e-18	Down
Gareml	288.224	392.009	184.44	0.4705	-1.08773	1.44258e-18	Down
Gbp10	96.4291	3.97727	188.881	47.4901	5.56955	1.4049e-10	Up
Gbp2	3023	62.5317	5983.46	95.6868	6.58025	6.36922e-15	Up
Gbp3	1305.57	87.0326	2524.1	29.0018	4.85807	1.40514e-15	Up
Gbp4	579.071	50.5006	1107.64	21.9333	4.45505	1.23021e-41	Up
Gbp5	1234.63	43.2716	2425.99	56.0644	5.80901	9.65104e-12	Up
Gbp6	1197.88	28.1592	2367.6	84.0791	6.39368	1.67343e-17	Up
Gbp7	562.321	105.373	1019.27	9.67292	3.27395	7.4215e-13	Up
Gbp9	391.092	97.2305	684.953	7.04463	2.81652	8.20197e-25	Up
Gch1	64.9752	29.8403	100.11	3.35487	1.74626	2.19459e-05	Up
Gdf15	4.17694	0.664825	7.68906	11.5655	3.53176	0.00650339	Up
Gdpd2	115.223	167.165	63.2809	0.378553	-1.40143	5.42159e-13	Down
Gdpd3	10.7542	16.8462	4.66218	0.276749	-1.85335	0.00560801	Down
Gem	72.4785	32.697	112.26	3.43335	1.77962	0.00162672	Up
Gfap	19407.8	6230.28	32585.3	5.23016	2.38685	0	Up
Gfpt2	236.642	122.987	350.298	2.84825	1.51008	8.96563e-28	Up
Ggta1	174.661	74.5022	274.819	3.68874	1.88313	6.64919e-31	Up
Gimap5	36.5929	5.64423	67.5415	11.9665	3.58092	2.03442e-18	Up
Gimap6	167.032	65.8362	268.227	4.07416	2.0265	2.31878e-33	Up
Gimap9	12.3915	3.28669	21.4963	6.54039	2.70938	4.11574e-05	Up
Gins1	15.4166	6.61509	24.218	3.66103	1.87225	0.000711439	Up
Gja1	2917.43	3990.62	1844.25	0.462147	-1.11358	1.11131e-88	Down
Gjb1	125.802	199.051	52.5533	0.26402	-1.92128	1.48266e-23	Down
Gjc2	192.463	332.297	52.6279	0.158376	-2.65858	4.42904e-58	Down
Gkn3	24.8661	48.0676	1.66454	0.0346292	-4.85187	1.44887e-14	Down
Gldc	708.902	947.686	470.118	0.496069	-1.01139	2.18008e-34	Down
Gldn	188.628	35.0496	342.207	9.76349	3.2874	4.25843e-77	Up
Glipr2	324.019	47.2121	600.827	12.7261	3.66972	7.12223e-13	Up
Glp2r	303.142	118.929	487.356	4.09787	2.03487	5.03955e-44	Up
Glt8d2	134.485	213.152	55.818	0.26187	-1.93308	2.96324e-25	Down
Glycam1	10.8382	2.65377	19.0226	7.16812	2.84159	6.66217e-05	Up
Gm10037	56.1492	82.0354	30.263	0.368902	-1.43869	2.08506e-07	Down
Gm1043	268.874	374.724	163.023	0.43505	-1.20075	6.62237e-21	Down
Gm10767	24.6532	36.0076	13.2988	0.369332	-1.43701	0.000712311	Down
Gm1123	4.67379	1.66143	7.68614	4.6262	2.20983	0.0407153	Up
Gm12185	14.5316	2.99843	26.0649	8.69283	3.11983	6.30933e-07	Up
Gm12250	108.158	4.3066	212.01	49.2291	5.62144	4.63124e-29	Up
Gm12942	29.4751	43.5193	15.4308	0.354574	-1.49584	0.000100454	Down
Gm13152	17.8954	24.1316	11.6591	0.483145	-1.04947	0.0343756	Down
Gm14391	188.931	254.781	123.082	0.483087	-1.04964	4.0701e-12	Down
Gm14548	1.66454	0	3.32908	Inf	Inf	0.0479436	Up
Gm17455	5.80889	9.60862	2.00915	0.209099	-2.25774	0.0190285	Down
Gm20783	4.14015	0	8.28029	Inf	Inf	0.000928786	Up
Gm20939	13.939	23.1252	4.75286	0.205528	-2.2826	0.000121405	Down
Gm22496	83.2741	112.079	54.4688	0.485984	-1.04102	3.79063e-06	Down
Gm2457	8.58612	0	17.1722	Inf	Inf	0.00517581	Up
Gm29779	200.971	88.7768	313.165	3.52755	1.81867	7.01294e-33	Up
Gm29797	10.4256	19.5313	1.31993	0.0675805	-3.88725	1.89864e-06	Down
Gm30732	8.7215	0.981285	16.4617	16.7757	4.0683	8.66828e-06	Up
Gm32856	72.2044	100.231	44.1779	0.440762	-1.18193	1.1139e-06	Down
Gm3604	37.2186	21.1859	53.2513	2.51352	1.32971	9.09359e-05	Up
Gm38529	9.59608	15.825	3.36712	0.212772	-2.23262	0.0020331	Down
Gm39002	6.42548	10.8769	1.97404	0.181489	-2.46204	0.00791425	Down
Gm39743	8.99522	2.96716	15.0233	5.06319	2.34005	0.00200009	Up
Gm39972	205.177	67.5982	342.755	5.07047	2.34212	5.42545e-51	Up
Gm40447	1.67112	0	3.34224	Inf	Inf	0.0476804	Up
Gm4070	12.4135	6.25385	18.5732	2.96989	1.57041	0.0358768	Up
Gm40835	23.6123	11.2743	35.9503	3.18868	1.67296	0.000128829	Up
Gm40991	57.648	34.7632	80.5328	2.31661	1.21202	0.0071139	Up
Gm41885	58.7884	8.55373	109.023	12.7457	3.67194	1.64497e-10	Up
Gm42031	16.976	11.2308	22.7211	2.02311	1.01657	0.0442356	Up
Gm42226	45.8615	19.4945	72.2285	3.70508	1.8895	2.05411e-09	Up
Gm4705	14.8014	8.28205	21.3208	2.57433	1.3642	0.0123158	Up
Gm4841	56.9854	1.99448	111.976	56.1433	5.81104	2.02708e-06	Up
Gm4951	95.551	9.32589	181.776	19.4916	4.28478	8.95135e-29	Up
Gm5093	117.984	161.616	74.3532	0.460062	-1.1201	3.49003e-09	Down
Gm5174	12.3695	6.27407	18.465	2.94306	1.55732	0.0108602	Up
Gm5481	32.9309	6.99655	58.8653	8.41348	3.0727	6.14302e-14	Up
Gm5767	4.33411	0.973308	7.69492	7.90594	2.98294	0.0138092	Up
Gm609	4.14112	7.6252	0.657038	0.0861666	-3.53673	0.00732127	Down
Gm6377	2.99324	0.667275	5.31921	7.97155	2.99486	0.0455536	Up
Gm7972	25.3802	9.87051	40.8898	4.14262	2.05054	2.07611e-06	Up
Gm8140	6.18333	1.32657	11.0401	8.32227	3.05698	0.00198727	Up
Gm853	6.9743	12.6126	1.33602	0.105928	-3.23885	0.000626775	Down
Gm973	98.4925	145.822	51.1631	0.35086	-1.51103	8.81828e-13	Down
Gmfg	31.1398	16.1262	46.1534	2.86202	1.51703	5.62853e-05	Up
Gmnc	86.1138	129.547	42.6801	0.329455	-1.60184	1.35665e-12	Down
Gng11	80.6922	107.599	53.7854	0.499869	-1.00038	1.14257e-05	Down
Gng8	17.0941	26.1605	8.02782	0.306868	-1.70431	0.00488979	Down
Gnmt	37.5406	13.5583	61.5228	4.53764	2.18194	0.000105187	Up
Gpc2	54.3887	74.0877	34.6897	0.468225	-1.09472	9.15031e-05	Down
Gpr132	6.01775	1.3137	10.7218	8.16155	3.02884	0.00258065	Up
Gpr141	2.98861	0.332413	5.6448	16.9813	4.08588	0.0154479	Up
Gpr151	23.4698	14.818	32.1215	2.16774	1.11619	0.00933973	Up
Gpr156	43.6751	21.4453	65.9048	3.07315	1.61972	0.0155625	Up
Gpr17	716.256	1256.82	175.689	0.139788	-2.83869	3.50045e-188	Down
Gpr179	19.8157	11.5632	28.0681	2.42736	1.27939	0.00634781	Up
Gpr18	17.2479	0	34.4958	Inf	Inf	4.81252e-16	Up
Gpr31b	3.33713	0	6.67426	Inf	Inf	0.00149674	Up
Gpr34	104.289	204.575	4.00221	0.0195635	-5.67569	2.40357e-75	Down
Gpr35	26.5346	15.9029	37.1664	2.33708	1.22471	0.00230672	Up
Gpr65	27.9834	3.63443	52.3324	14.3991	3.8479	1.20855e-11	Up
Gpr83	228.595	316.706	140.484	0.443578	-1.17274	4.23011e-09	Down
Gpr84	134.555	10.861	258.248	23.7777	4.57153	7.60197e-48	Up
Gprc5a	13.6646	1.00459	26.3246	26.2045	4.71174	1.07387e-06	Up
Gpt	165.042	234.815	95.2699	0.405724	-1.30143	1.06574e-15	Down
Gpx3	797.661	119.741	1475.58	12.3231	3.62329	5.25051e-30	Up
Grin1os	28.4933	16.1949	40.7918	2.51881	1.33274	0.000618928	Up
Grin2c	912.443	1303.03	521.859	0.400498	-1.32013	1.48904e-29	Down
Grin3a	852.839	1153.78	551.902	0.478344	-1.06388	3.53843e-24	Down
Grk4	62.7424	85.6931	39.7916	0.46435	-1.10672	2.0634e-05	Down
Grm2	872	1213.34	530.656	0.43735	-1.19314	9.96648e-55	Down
Grm3	508.92	802.184	215.657	0.268838	-1.89519	1.73062e-80	Down
Grm4	128.746	180.694	76.7986	0.425021	-1.2344	1.55749e-11	Down
Grrp1	52.4665	34.4812	70.4519	2.0432	1.03083	0.000263408	Up
Gsdmd	79.7659	50.5502	108.981	2.1559	1.10829	1.38107e-06	Up
Gsto2	7.57128	12.1771	2.96545	0.243527	-2.03785	0.0193518	Down
Gstt1	89.9929	122.055	57.931	0.474632	-1.07512	2.22557e-06	Down
Gtse1	21.8569	13.8509	29.8629	2.15603	1.10838	0.0130627	Up
Gucy2c	15.7168	4.30415	27.1294	6.30307	2.65605	4.29952e-06	Up
Gucy2g	60.321	87.3864	33.2557	0.380559	-1.39381	0.000179713	Down
Gvin1	18.5181	8.91679	28.1193	3.15352	1.65697	0.000814368	Up
Gzma	3.01226	0	6.02452	Inf	Inf	0.00297067	Up
Gzmb	3.33055	0	6.66109	Inf	Inf	0.00150528	Up
H2-D1	2451.83	731.088	4172.58	5.70735	2.51282	4.93483e-91	Up
H2-K1	1761.58	496.876	3026.29	6.09062	2.60659	1.11122e-208	Up
H2-M2	2.50997	0	5.01995	Inf	Inf	0.00841265	Up
H2-M3	60.8377	30.0592	91.6162	3.04786	1.6078	2.29083e-09	Up
H2-Ob	4.98189	8.59851	1.36527	0.15878	-2.6549	0.0134365	Down
H2-Q4	1010.78	93.5704	1927.98	20.6046	4.36489	7.40599e-45	Up
H2-Q6	79.8838	12.2378	147.53	12.0552	3.59159	2.81027e-38	Up
H2-Q7	64.2261	13.2823	115.17	8.67092	3.11619	3.50414e-26	Up
H2-T22	457.087	261.243	652.932	2.49933	1.32154	1.27257e-21	Up
H2-T23	650.526	145.339	1155.71	7.95187	2.99129	8.2592e-207	Up
H6pd	268.509	164.206	372.812	2.2704	1.18294	2.90855e-20	Up
Hamp	2.33767	0	4.67534	Inf	Inf	0.0119504	Up
Hao1	8.66119	0.973308	16.3491	16.7974	4.07017	9.01359e-06	Up
Hapln1	405.241	582.748	227.734	0.390794	-1.35552	1.02552e-36	Down
Hapln2	743.289	479.05	1007.53	2.10318	1.07257	1.58159e-07	Up
Has2	13.899	5.92206	21.876	3.69398	1.88518	0.026828	Up
Has3	58.3831	83.5582	33.208	0.397423	-1.33125	8.54018e-07	Down
Hbegf	291.773	168.61	414.935	2.46091	1.29919	3.09799e-05	Up
Hcar1	12.6009	18.2298	6.97204	0.382453	-1.38665	0.0221698	Down
Hcar2	20.1459	0.648872	39.643	61.0952	5.93299	4.9856e-16	Up
Hck	134.009	41.2784	226.74	5.49295	2.45758	5.88356e-37	Up
Hcls1	266.411	85.958	446.864	5.19863	2.37813	3.47187e-66	Up
Hcn3	195.812	265.437	126.188	0.475397	-1.07279	4.75139e-13	Down
Hcrtr2	41.0411	63.6596	18.4226	0.289392	-1.7889	6.57042e-08	Down
Hdac9	670.549	898.788	442.31	0.492118	-1.02292	1.59966e-33	Down
Hdc	81.2034	45.4151	116.992	2.57605	1.36516	2.63622e-09	Up
Hddc3	143.338	193.009	93.6677	0.485303	-1.04304	1.39536e-09	Down
Hdhd3	48.267	70.0821	26.4519	0.377441	-1.40568	2.66901e-06	Down
Heatr4	14.5082	9.25781	19.7586	2.13426	1.09374	0.04732	Up
Helz2	240.507	158.698	322.316	2.03101	1.02219	0.000251954	Up
Hepacam2	4.29593	7.59022	1.00165	0.131965	-2.92177	0.0154588	Down
Herc6	257.152	110.922	403.382	3.63663	1.8626	6.99902e-16	Up
Hes5	78.3617	139.383	17.3405	0.124409	-3.00684	7.55972e-30	Down
Hgf	148.83	72.3402	225.319	3.11471	1.6391	3.64178e-21	Up
Hhip	173.721	235.456	111.985	0.475608	-1.07215	9.71238e-12	Down
Hibch	189.211	252.387	126.035	0.499373	-1.00181	8.43657e-11	Down
Hif3a	369.159	172.533	565.785	3.27928	1.71338	1.04349e-12	Up
Higd1b	21.3857	31.7445	11.0269	0.347365	-1.52548	0.000848782	Down
Hist1h1e	3.63313	6.25875	1.0075	0.160975	-2.63509	0.0421085	Down
Hist1h2be	29.8064	52.5778	7.03495	0.133801	-2.90184	9.36999e-12	Down
Hist1h4i	13.906	23.4564	4.3556	0.185689	-2.42904	6.00198e-05	Down
Hist1h4k	7.26487	13.2069	1.32286	0.100165	-3.31956	0.000376	Down
Hk2	251.667	165.991	337.343	2.0323	1.02311	7.12491e-15	Up
Hkdc1	142.077	92.9607	191.193	2.05671	1.04034	1.67413e-09	Up
Hmcn1	87.786	149.701	25.8709	0.172817	-2.53268	3.90024e-26	Down
Hmga1	761.54	448.146	1074.93	2.39862	1.2622	4.16185e-06	Up
Hmga1-rs1	119.96	71.3118	168.608	2.36438	1.24146	0.00128949	Up
Hmgb2	128.635	52.5797	204.691	3.89296	1.96087	2.21095e-19	Up
Hmgb3	326.271	207.713	444.829	2.14156	1.09866	3.72779e-15	Up
Hmox1	229.753	84.3696	375.137	4.44635	2.15262	4.51817e-10	Up
Hopx	853.914	1141.05	566.78	0.496719	-1.0095	1.23758e-39	Down
Hp	95.5571	3.96377	187.15	47.2153	5.56118	8.5621e-47	Up
Hpgds	85.2896	118.62	51.9591	0.43803	-1.1909	9.02646e-08	Down
Hrct1	17.7524	5.96314	29.5417	4.95404	2.30861	1.2263e-05	Up
Hrh1	73.7102	113.26	34.1599	0.301605	-1.72927	2.23775e-12	Down
Hs3st3b1	21.2172	7.59393	34.8404	4.58793	2.19784	0.000221962	Up
Hsbp1l1	12.5159	7.20631	17.8255	2.4736	1.30661	0.0318434	Up
Hsd3b7	212.348	137.438	287.259	2.0901	1.06357	9.03643e-14	Up
Hspb1	378.364	79.5816	677.147	8.50883	3.08896	8.3667e-52	Up
Hspb6	313.511	90.6382	536.385	5.91787	2.56508	2.66103e-86	Up
Hvcn1	152.762	55.5609	249.964	4.49891	2.16958	4.46444e-18	Up
Hydin	64.7895	90.8051	38.7738	0.427001	-1.22769	0.00024299	Down
Hykk	69.0745	92.4377	45.7114	0.49451	-1.01593	3.32799e-05	Down
Icam1	678.416	37.0889	1319.74	35.5833	5.15313	1.57818e-72	Up
Icosl	513.596	308.516	718.675	2.32946	1.22	1.9736e-34	Up
Id1	360.743	235.059	486.426	2.06937	1.0492	3.44544e-16	Up
Id2	1547.81	963.589	2132.03	2.2126	1.14574	6.64491e-09	Up
Ier3	212.2	61.1168	363.284	5.94409	2.57146	3.19488e-10	Up
Ifi204	47.821	3.99812	91.6439	22.9218	4.51865	4.1777e-30	Up
Ifi205	8.70135	0.659298	16.7434	25.3958	4.66652	1.87286e-06	Up
Ifi27l2a	35.1479	9.91893	60.3769	6.08704	2.60574	8.20236e-12	Up
Ifi30	105.763	60.1803	151.346	2.51487	1.33048	0.000558789	Up
Ifi35	102.603	41.095	164.111	3.99345	1.99764	6.03665e-21	Up
Ifi44	92.6341	16.1967	169.071	10.4386	3.38386	1.66465e-21	Up
Ifi47	306.319	8.24707	604.391	73.2855	6.19546	5.74906e-09	Up
Ifih1	194.293	81.021	307.565	3.79612	1.92452	3.29267e-21	Up
Ifit1	241.301	31.2288	451.373	14.4538	3.85337	4.6727e-11	Up
Ifit2	377.11	152.652	601.568	3.94079	1.97848	7.27882e-05	Up
Ifit3	673.292	120.407	1226.18	10.1836	3.34818	1.44681e-14	Up
Ifit3b	260.043	64.8776	455.207	7.0164	2.81073	1.04354e-24	Up
Ifitm1	174.436	43.8291	305.043	6.95982	2.79905	1.50506e-57	Up
Ifitm2	508.469	149.628	867.311	5.79644	2.53517	4.53349e-87	Up
Ifitm3	1316.68	187.631	2445.72	13.0348	3.70429	1.24317e-134	Up
Ifitm6	6.15456	0.324436	11.9847	36.94	5.20711	3.88235e-05	Up
Ifitm7	33.7608	13.9024	53.6193	3.85685	1.94742	1.3798e-07	Up
Ift80	403.832	574.158	233.505	0.406691	-1.298	7.36645e-34	Down
Igdcc4	948.289	1327.36	569.223	0.42884	-1.22149	5.27456e-61	Down
Igfbp3	629.873	330.371	929.374	2.81312	1.49217	1.88025e-45	Up
Igfbp7	592.234	350.308	834.16	2.38122	1.2517	1.76984e-33	Up
Igflr1	98.5029	135.612	61.3941	0.452719	-1.14331	4.16583e-08	Down
Igsf10	137.809	82.7836	192.834	2.32938	1.21994	4.36259e-09	Up
Igsf5	14.3071	19.5539	9.0602	0.463344	-1.10984	0.0461155	Down
Igsf6	202.126	11.8926	392.36	32.9921	5.04405	7.35645e-131	Up
Igsf9	52.4375	71.4044	33.4707	0.468749	-1.09311	0.000116074	Down
Igtp	864.292	59.8798	1668.7	27.8676	4.80051	4.40377e-25	Up
Iigp1	1195.95	49.3377	2342.55	47.48	5.56925	1.3655e-14	Up
Ikbke	144.624	41.6353	247.612	5.94716	2.5722	1.99167e-42	Up
Ikzf1	137.001	87.9568	186.045	2.11518	1.08078	8.02449e-10	Up
Il12rb1	39.843	16.8389	62.8471	3.73226	1.90005	2.02952e-08	Up
Il13ra1	389.411	115.616	663.206	5.7363	2.52012	3.86371e-10	Up
Il15ra	121.242	59.4468	183.037	3.079	1.62246	2.66436e-17	Up
Il17ra	366.613	183.43	549.797	2.99732	1.58367	1.28118e-13	Up
Il17rb	20.4162	28.1205	12.7119	0.452052	-1.14544	0.0130985	Down
Il18bp	144.874	73.0254	216.722	2.96776	1.56938	3.31641e-19	Up
Il18rap	42.1139	2.97576	81.2521	27.3047	4.77108	6.3217e-28	Up
Il19	35.3193	0	70.6386	Inf	Inf	5.42627e-11	Up
Il1a	64.9069	9.91774	119.896	12.0891	3.59563	0.03938	Up
Il1b	9.65822	1.30572	18.0107	13.7937	3.78594	0.00399876	Up
Il1r1	512.159	302.763	721.554	2.38324	1.25292	1.63487e-10	Up
Il1r2	31.8481	2.96226	60.734	20.5026	4.35774	3.82648e-08	Up
Il1rl2	31.0379	19.5331	42.5426	2.17798	1.12299	0.00239963	Up
Il1rn	56.2043	0	112.409	Inf	Inf	2.49969e-16	Up
Il21r	14.0308	24.3776	3.68393	0.151119	-2.72624	1.90919e-05	Down
Il2rb	10.6503	3.61113	17.6895	4.8986	2.29237	0.000897236	Up
Il2rg	43.6435	16.5365	70.7506	4.27846	2.09709	1.45877e-10	Up
Il4ra	321.168	80.2538	562.082	7.0038	2.80814	1.17866e-77	Up
Il6	30.3045	0	60.6089	Inf	Inf	1.0146e-27	Up
Il6ra	223.047	135.383	310.712	2.29506	1.19853	1.03406e-17	Up
Il7r	8.43538	12.8861	3.98467	0.309223	-1.69328	0.0257749	Down
Impg2	12.2728	17.9036	6.64207	0.370992	-1.43054	0.0201392	Down
Inhba	53.2796	73.0505	33.5088	0.458706	-1.12436	6.39276e-05	Down
Inmt	16.2659	22.1531	10.3786	0.468496	-1.09389	0.0350935	Down
Ino80c	572.73	368.77	776.69	2.10617	1.07462	2.12688e-32	Up
Insc	40.2499	63.7198	16.78	0.26334	-1.925	1.14178e-08	Down
Ip6k3	8.02121	1.97545	14.067	7.12092	2.83206	0.00076149	Up
Iqca	20.9078	33.82	7.99564	0.236418	-2.08059	1.44066e-05	Down
Iqcd	27.0377	39.636	14.4394	0.3643	-1.4568	0.000286251	Down
Iqcg	69.9298	98.0003	41.8592	0.427134	-1.22724	6.84124e-07	Down
Iqck	60.7545	33.8102	87.6988	2.59386	1.3751	2.22549e-07	Up
Iqgap3	20.0692	11.5632	28.5751	2.47121	1.30522	0.00543924	Up
Irak3	130.766	14.1348	247.397	17.5027	4.12951	7.42799e-45	Up
Irf1	551.4	160.62	942.179	5.86587	2.55235	3.60814e-06	Up
Irf7	409.857	48.8778	770.837	15.7707	3.97918	8.28188e-55	Up
Irf8	148.01	73.2756	222.744	3.03981	1.60398	2.46042e-15	Up
Irf9	424.919	193.424	656.413	3.39365	1.76284	3.20559e-33	Up
Irgm1	1465.84	132.848	2798.83	21.068	4.39698	3.7528e-14	Up
Irgm2	412.815	85.9876	739.643	8.60174	3.10463	6.62693e-28	Up
Irx3	32.2032	5.95579	58.4505	9.81407	3.29485	7.59945e-15	Up
Isg15	128.525	18.9259	238.125	12.5819	3.65328	6.53645e-16	Up
Isg20	33.8455	16.9032	50.7878	3.00462	1.58718	1.03375e-05	Up
Itga11	54.6697	85.7072	23.6321	0.275731	-1.85867	1.45004e-10	Down
Itga2b	40.3595	25.4938	55.2253	2.16623	1.11518	0.000555189	Up
Itga5	304.038	61.2242	546.851	8.93195	3.15897	2.81495e-50	Up
Itgad	28.4381	7.25906	49.6171	6.83519	2.77298	1.23553e-10	Up
Itgal	22.4944	10.2464	34.7424	3.39068	1.76157	8.71053e-05	Up
Itgam	902.125	493.648	1310.6	2.65494	1.40868	2.05359e-08	Up
Itgb1bp2	14.4405	6.9524	21.9286	3.15411	1.65723	0.0132141	Up
Itgb2	187.798	111.122	264.474	2.38003	1.25098	4.15587e-10	Up
Itih4	5.54789	0.981285	10.1145	10.3074	3.36561	0.0020559	Up
Itm2a	546.953	900.564	193.341	0.214689	-2.21968	7.66132e-112	Down
Itprip	78.6978	38.0223	119.373	3.13956	1.65056	3.41364e-12	Up
Josd2	591.768	825.46	358.077	0.433791	-1.20493	5.75439e-41	Down
Kank4	65.1846	92.5063	37.8629	0.409301	-1.28877	4.70552e-07	Down
Katnal2	79.5104	123.891	35.1294	0.28355	-1.81833	2.71447e-14	Down
Kcna5	53.0411	34.7632	71.3189	2.05156	1.03672	0.000221469	Up
Kcna6	1206.23	1636.8	775.656	0.473886	-1.07739	8.00179e-58	Down
Kcne2	171.217	287.777	54.6561	0.189925	-2.3965	1.19713e-05	Down
Kcne4	30.5762	16.9468	44.2057	2.6085	1.38322	0.000226733	Up
Kcnh4	63.0641	90.9491	35.1791	0.3868	-1.37034	1.5847e-07	Down
Kcnj13	398.941	586.638	211.245	0.360094	-1.47356	0.0041464	Down
Kcnj15	7.88084	0.973308	14.7884	15.1939	3.92542	3.80687e-05	Up
Kcnj16	364.182	525.436	202.927	0.386208	-1.37255	5.45932e-24	Down
Kcnmb1	15.9572	24.8823	7.03203	0.282611	-1.82311	0.000766351	Down
Kcp	52.5639	78.3489	26.7789	0.341791	-1.54881	8.38405e-08	Down
Kctd21	173.732	296.902	50.5616	0.170297	-2.55387	1.098e-49	Down
Kdelr3	17.166	9.93614	24.3959	2.45527	1.29588	0.0102226	Up
Kif22	31.7788	18.7811	44.7764	2.38412	1.25346	0.000655639	Up
Kif23	27.764	13.1652	42.3627	3.21779	1.68607	8.21735e-05	Up
Kif2c	11.0141	4.60284	17.4253	3.78577	1.92059	0.00378448	Up
Kif9	102.83	148.575	57.0853	0.384218	-1.38	5.9924e-08	Down
Klc3	83.0726	44.2032	121.942	2.75867	1.46397	1.76405e-10	Up
Klf2	343.6	202.172	485.027	2.39908	1.26248	3.50068e-28	Up
Klf4	151.402	98.6583	204.146	2.06922	1.04909	1.54538e-07	Up
Klf6	829.744	529.632	1129.85	2.13328	1.09307	1.8218e-16	Up
Klhdc1	235.064	323.489	146.639	0.453303	-1.14145	5.50338e-17	Down
Klhdc7b	2.645	4.95855	0.331447	0.0668435	-3.90307	0.0303451	Down
Klhl1	23.2117	35.0153	11.4081	0.325803	-1.61793	0.000223988	Down
Klhl36	233.805	130.261	337.348	2.58978	1.37283	2.58648e-16	Up
Klhl4	175.844	237.35	114.337	0.481724	-1.05372	1.56563e-11	Down
Klk6	18.5297	9.92998	27.1294	2.73207	1.44999	0.00304071	Up
Klk7	8.51505	3.31797	13.7121	4.13269	2.04708	0.00728934	Up
Klra2	12.0108	2.64825	21.3734	8.07077	3.01271	1.13489e-05	Up
Kng2	6.50796	0.991711	12.0242	12.1247	3.59988	0.000392297	Up
Krt15	5.65765	10.6261	0.689218	0.064861	-3.94651	0.000546499	Down
Krt9	349.425	206.849	492.001	2.37855	1.25008	5.52157e-28	Up
LOC102639543	8.55952	0.991711	16.1273	16.2621	4.02344	1.16273e-05	Up
LOC105246961	143.288	196.253	90.3225	0.460234	-1.11956	8.96864e-11	Down
LOC108167440	73.4298	42.6288	104.231	2.44508	1.28988	9.45004e-08	Up
LOC108167886	68.5173	35.7071	101.328	2.83774	1.50474	2.36103e-09	Up
LOC108167946	5.92799	9.55342	2.30256	0.24102	-2.05278	0.0297658	Down
LOC108168101	130.723	176.734	84.7114	0.479315	-1.06095	3.0894e-08	Down
LOC108168397	9.42171	13.86	4.98339	0.359551	-1.47573	0.0370712	Down
LOC108169013	3100.61	342.612	5858.61	17.0999	4.09591	2.26218e-198	Up
LOC108169093	75.6142	37.4814	113.747	3.03476	1.60158	1.12937e-07	Up
LOC108169096	28.2536	11.589	44.9183	3.87596	1.95455	1.38902e-06	Up
Lacc1	304.158	131.271	477.045	3.63406	1.86158	1.15317e-11	Up
Lama1	75.1189	101.138	49.0998	0.485474	-1.04253	1.09496e-05	Down
Lama5	1012.71	595.412	1430.01	2.40172	1.26407	1.1488e-08	Up
Lamc1	1545.12	1024.6	2065.65	2.01607	1.01154	3.77134e-09	Up
Lamc2	109.957	62.5698	157.344	2.51469	1.33038	2.18151e-06	Up
Lao1	37.0707	6.29492	67.8465	10.778	3.43001	1.01158e-17	Up
Lbp	658.25	375.374	941.126	2.50717	1.32606	7.64911e-09	Up
Lcn2	6986.88	10.956	13962.8	1274.44	10.3156	0	Up
Lcp2	156.378	61.9197	250.837	4.05101	2.01828	3.12964e-31	Up
Lct	647.895	1039.58	256.21	0.246455	-2.0206	5.00785e-81	Down
Lctl	2.4669	4.60529	0.328519	0.0713351	-3.80924	0.0410029	Down
Ldhal6b	6.10879	9.52214	2.69544	0.283071	-1.82076	0.0491222	Down
Lect1	25.3831	35.3925	15.3738	0.434379	-1.20297	0.00359686	Down
Lefty2	83.3709	54.9814	111.76	2.03269	1.02339	4.67351e-06	Up
Lgals12	7.98359	13.2878	2.67935	0.201639	-2.31015	0.00440031	Down
Lgals3	57.9749	27.8992	88.0506	3.15603	1.65811	3.04341e-07	Up
Lgals3bp	1568.9	438.551	2699.25	6.15492	2.62174	1.78363e-150	Up
Lgals9	204.178	118.68	289.676	2.44081	1.28736	1.48498e-18	Up
Lhb	28.2642	45.0735	11.4549	0.254138	-1.97632	9.63192e-05	Down
Lhfpl1	10.5797	17.4945	3.66491	0.20949	-2.25505	0.00111888	Down
Lif	58.1287	15.8729	100.385	6.32427	2.6609	0.00260986	Up
Lilr4b	14.5217	1.99875	27.0446	13.5308	3.75817	1.96913e-08	Up
Lilra5	3.65583	6.62244	0.689218	0.104073	-3.26433	0.0166632	Down
Lilrb4a	64.4047	4.64209	124.167	26.7481	4.74136	9.22871e-19	Up
Lims2	145.912	199.728	92.0953	0.461103	-1.11684	1.51158e-06	Down
Litaf	549.294	335.749	762.839	2.27205	1.184	1.0104e-11	Up
Lox	142.546	12.6015	272.491	21.6236	4.43454	1.26902e-50	Up
Loxl1	187.163	112.892	261.433	2.31578	1.2115	3.13398e-05	Up
Lpar1	380.5	569.135	191.865	0.337116	-1.56868	5.81921e-45	Down
Lpin3	74.542	30.7762	118.308	3.84414	1.94266	5.35127e-15	Up
Lpo	22.5597	8.95178	36.1676	4.04028	2.01445	9.80387e-06	Up
Lpxn	61.0852	25.0755	97.0948	3.8721	1.95312	1.1783e-12	Up
Lrg1	151.867	29.1178	274.616	9.43123	3.23745	9.80895e-62	Up
Lrig1	1106.57	734.51	1478.62	2.01308	1.0094	4.41056e-17	Up
Lrrc15	6.6904	1.64856	11.7322	7.11666	2.8312	0.0023197	Up
Lrrc23	67.1916	105.627	28.7559	0.272239	-1.87706	6.58028e-07	Down
Lrrc24	283.522	391.984	175.06	0.4466	-1.16294	1.36979e-20	Down
Lrrc25	62.9739	7.6068	118.341	15.5573	3.95952	3.15307e-34	Up
Lrrc29	87.6288	42.3486	132.909	3.13845	1.65005	2.26023e-13	Up
Lrrc3	86.9875	119.154	54.8207	0.460082	-1.12004	3.73783e-07	Down
Lrrc32	366.426	65.2499	667.601	10.2314	3.35494	3.5918e-27	Up
Lrrc34	8.13228	12.9033	3.36126	0.260497	-1.94066	0.0127698	Down
Lrrc38	21.7582	29.1896	14.3268	0.490818	-1.02674	0.0259263	Down
Lrrc39	4.47416	8.27225	0.676056	0.0817258	-3.61307	0.0137982	Down
Lrrc43	11.4828	17.5907	5.37479	0.305547	-1.71054	0.0251591	Down
Lrrc51	40.0048	60.8906	19.1191	0.313991	-1.6712	5.49759e-07	Down
Lrrc55	242.312	335.733	148.891	0.44348	-1.17306	5.40367e-09	Down
Lrrc71	32.7471	43.7015	21.7926	0.498669	-1.00385	0.00521907	Down
Lrrc75a	88.1402	121.338	54.9421	0.452801	-1.14305	1.81711e-07	Down
Lrrc8a	1577.61	989.795	2165.43	2.18775	1.12945	1.22683e-76	Up
Lrrk2	539.37	742.117	336.623	0.453598	-1.14051	2.81445e-34	Down
Lta	3.53079	0.991711	6.06987	6.1206	2.61367	0.0486574	Up
Ltb4r1	7.71798	1.32657	14.1094	10.636	3.41088	0.000172259	Up
Ltbp2	17.8363	7.61478	28.0579	3.68467	1.88153	0.000221141	Up
Ltbr	284.028	132.717	435.339	3.2802	1.71379	1.0367e-40	Up
Ltc4s	58.1658	97.3656	18.9661	0.194793	-2.35999	5.53119e-09	Down
Lvrn	6.48923	2.30786	10.6706	4.6236	2.20902	0.0138017	Up
Ly6a	532.458	281.177	783.738	2.78734	1.47889	2.04032e-12	Up
Ly6c2	10.9967	0.999687	20.9937	21.0002	4.39233	1.31904e-07	Up
Ly6i	19.3099	0.332413	38.2873	115.18	6.84775	3.1235e-11	Up
Lyn	276.873	162.422	391.324	2.4093	1.26862	1.44885e-23	Up
Lypd8	4.69768	1.32657	8.06878	6.08243	2.60465	0.0193935	Up
Lyve1	37.7243	17.557	57.8915	3.29735	1.72131	5.57951e-07	Up
Maats1	37.5685	55.0661	20.071	0.36449	-1.45605	0.00212731	Down
Madcam1	29.2128	0.989261	57.4363	58.0598	5.85947	1.10133e-22	Up
Maff	128.5	17.5478	239.451	13.6456	3.77037	5.09323e-14	Up
Mafk	524.637	261.293	787.981	3.01569	1.59249	3.46687e-61	Up
Magix	9.60814	15.5294	3.68685	0.237411	-2.07454	0.00386282	Down
Majin	4.85569	0.667275	9.0441	13.5538	3.76063	0.00203876	Up
Mamdc4	24.0833	37.7469	10.4196	0.276039	-1.85706	2.11526e-05	Down
Mamstr	92.1971	51.5027	132.892	2.58028	1.36753	6.87505e-08	Up
Mansc4	17.235	8.28821	26.1818	3.15893	1.65943	0.00123852	Up
Map3k14	212.439	101.624	323.253	3.18087	1.66942	2.94851e-07	Up
Map3k19	93.3514	143.606	43.0973	0.300109	-1.73644	1.9683e-12	Down
Map3k6	559.708	69.1805	1050.23	15.1811	3.9242	4.2914e-86	Up
Map3k8	114.06	36.716	191.404	5.21309	2.38214	7.031e-10	Up
Mapk11	342.848	461.644	224.053	0.485338	-1.04294	6.14739e-20	Down
Marco	767.955	0.669724	1535.24	2292.35	11.1626	1.15098e-35	Up
Mboat1	41.0306	55.6021	26.4592	0.475866	-1.07137	0.000849348	Down
Mc2r	2.68081	0	5.36163	Inf	Inf	0.00592915	Up
Mcemp1	16.0446	1.96502	30.1241	15.3302	3.9383	1.44638e-09	Up
Mcoln2	20.4476	0.332413	40.5628	122.025	6.93104	1.00686e-14	Up
Mctp2	75.9766	30.0316	121.922	4.05978	2.0214	3.36792e-16	Up
Med20	272.254	372.298	172.21	0.462558	-1.11229	2.45972e-18	Down
Mefv	3.01519	0	6.03038	Inf	Inf	0.00296322	Up
Mei4	12.5814	18.8259	6.33695	0.336608	-1.57086	0.00952046	Down
Mettl11b	7.26767	11.2253	3.31006	0.294876	-1.76182	0.0334889	Down
Mettl16	459.198	639.023	279.374	0.437189	-1.19367	1.72195e-32	Down
Mettl3	283.203	397.469	168.936	0.42503	-1.23436	8.64981e-23	Down
Mettl4	333.134	448.425	217.843	0.485796	-1.04158	2.24428e-19	Down
Mfge8	2100.76	2895.16	1306.36	0.451221	-1.14809	1.00313e-94	Down
Mfsd2b	57.7734	29.0743	86.4725	2.9742	1.5725	1.23987e-08	Up
Mfsd7a	21.8133	13.8545	29.7721	2.14892	1.10361	0.0131184	Up
Mgst1	263.597	140.375	386.819	2.7556	1.46237	5.84735e-29	Up
Micalcl	31.2027	41.6378	20.7676	0.498767	-1.00356	0.00636797	Down
Milr1	53.9321	2.33116	105.533	45.2707	5.5005	2.31476e-39	Up
Mina	172.637	233.759	111.515	0.477051	-1.06778	1.09091e-11	Down
Mkks	376.073	503.939	248.208	0.492536	-1.0217	1.09251e-20	Down
Mlkl	30.2717	3.3235	57.2199	17.2168	4.10574	7.32091e-18	Up
Mlph	53.1895	29.4533	76.9257	2.61179	1.38504	1.08496e-06	Up
Mlxipl	49.0511	80.033	18.0692	0.225771	-2.14706	5.09095e-12	Down
Mmgt2	106.653	149.458	63.8493	0.427207	-1.22699	7.79243e-10	Down
Mmp12	91.4833	0	182.967	Inf	Inf	9.84446e-25	Up
Mmp13	5.32977	0.648872	10.0107	15.4278	3.94746	0.0316344	Up
Mmp14	728.635	397.26	1060.01	2.6683	1.41592	2.71139e-29	Up
Mmp15	436.288	670.331	202.245	0.301708	-1.72877	5.57566e-37	Down
Mmp19	51.5377	17.8299	85.2455	4.78103	2.25732	1.40789e-13	Up
Mmp25	9.7529	15.197	4.30878	0.283528	-1.81844	0.0100455	Down
Mmp28	38.9387	53.4346	24.4427	0.457432	-1.12837	0.000603947	Down
Mmp3	257.477	0.334862	514.62	1536.81	10.5857	3.16738e-43	Up
Mmp8	12.5381	2.6691	22.4072	8.39504	3.06954	0.00254926	Up
Mmp9	59.097	33.3809	84.8132	2.54077	1.34527	5.58893e-07	Up
Mnda	17.2652	0.332413	34.198	102.878	6.68479	1.12074e-14	Up
Mob3b	77.2004	111.603	42.798	0.383485	-1.38276	5.56866e-07	Down
Mocs1	288.231	150.429	426.032	2.83211	1.50188	7.57761e-33	Up
Mog	773.258	1108.1	438.419	0.39565	-1.3377	2.48229e-61	Down
Morc2b	19.923	30.4339	9.41211	0.309264	-1.69309	0.000380551	Down
Morn3	7.47212	12.5451	2.3991	0.191238	-2.38656	0.00418156	Down
Morn5	11.3869	18.4402	4.33366	0.235012	-2.0892	0.00145621	Down
Mrap	12.0457	3.31797	20.7734	6.26087	2.64636	6.66939e-05	Up
Mrc1	70.6654	104.219	37.1122	0.3561	-1.48965	2.19913e-09	Down
Ms4a4a	47.4977	4.65742	90.338	19.3966	4.27773	5.86586e-16	Up
Ms4a4c	6.16967	1.9914	10.3479	5.19632	2.37749	0.0107289	Up
Ms4a4d	4.68339	1.00459	8.36219	8.32402	3.05728	0.00809125	Up
Ms4a6b	67.5855	23.1393	112.032	4.84162	2.27549	1.03068e-15	Up
Ms4a6c	260.502	23.5134	497.49	21.1577	4.40311	5.95182e-56	Up
Ms4a6d	154.254	10.2366	298.27	29.1375	4.86481	3.32521e-98	Up
Ms4a8a	4.01927	0.664825	7.37371	11.0912	3.47134	0.00859277	Up
Msn	1611.5	583.218	2639.78	4.52623	2.17831	8.33944e-99	Up
Msr1	546.565	7.64053	1085.49	142.07	7.15046	0	Up
Msx1	151.539	227.57	75.5084	0.331803	-1.5916	7.80179e-06	Down
Mt1	9287.15	2090.6	16483.7	7.88466	2.97905	6.48549e-130	Up
Mt2	7123.79	1383.46	12864.1	9.29854	3.217	1.90741e-25	Up
Mtmr11	223.01	120.32	325.7	2.70696	1.43667	5.92706e-17	Up
Muc1	83.4003	14.6071	152.193	10.4192	3.38117	4.26378e-37	Up
Muc13	4.02487	0.997238	7.05249	7.07203	2.82212	0.0229068	Up
Muc2	14.2107	4.64454	23.7769	5.11932	2.35595	7.25204e-05	Up
Musk	39.3819	56.9918	21.7721	0.382023	-1.38827	0.000116892	Down
Mustn1	26.3878	15.8441	36.9314	2.33093	1.22091	0.0026347	Up
Mvp	601.169	170.52	1031.82	6.05099	2.59717	1.90731e-16	Up
Myadm	1026.27	1435.14	617.401	0.430203	-1.21691	2.25002e-64	Down
Myb	11.657	19.614	3.70002	0.188641	-2.40628	0.00613845	Down
Mybpc2	7.6745	2.98311	12.3659	4.1453	2.05148	0.0111121	Up
Mybpc3	12.0064	4.97269	19.0401	3.82894	1.93695	0.0020781	Up
Mybph	30.7917	14.1986	47.3848	3.33729	1.73868	0.0028398	Up
Myc	147.17	60.7495	233.591	3.84515	1.94304	1.47004e-16	Up
Mycbpap	37.5641	62.3374	12.7909	0.205189	-2.28498	1.60795e-06	Down
Mycn	100.166	140.012	60.3213	0.430831	-1.21481	3.65803e-09	Down
Myct1	7.27431	13.5411	1.0075	0.0744033	-3.74849	0.000115948	Down
Myd88	221.699	97.5661	345.832	3.5446	1.82562	6.48965e-12	Up
Myh14	652.818	881.124	424.511	0.481783	-1.05354	2.26456e-30	Down
Myl9	209.865	281.363	138.367	0.491775	-1.02393	5.72054e-06	Down
Mylk2	21.1015	0.334862	41.8681	125.031	6.96614	8.59096e-10	Up
Myo15	13.6674	7.6068	19.7279	2.59346	1.37488	0.0196487	Up
Myo1f	45.8811	62.4993	29.2629	0.468211	-1.09477	0.000285589	Down
Myo1g	27.6572	14.5592	40.7552	2.79927	1.48505	0.000185548	Up
Myo1h	111.128	51.5144	170.742	3.31446	1.72877	8.22668e-18	Up
Myoc	207.481	362.055	52.9067	0.146129	-2.77469	9.23336e-17	Down
Myom3	18.0839	30.4616	5.70624	0.187326	-2.41638	4.64149e-06	Down
Naalad2	21.9177	34.4364	9.39895	0.272937	-1.87336	4.52726e-05	Down
Nabp1	168.257	258.347	78.1667	0.302565	-1.72468	1.33658e-25	Down
Nadsyn1	59.6373	80.1869	39.0877	0.487458	-1.03665	0.000191883	Down
Naip2	48.4861	21.457	75.5151	3.51936	1.81532	3.06259e-07	Up
Naip6	26.1526	17.262	35.0431	2.03007	1.02153	0.0142977	Up
Nanos2	24.86	10.8935	38.8265	3.56419	1.83358	1.94999e-05	Up
Napsa	5.66373	1.9914	9.33607	4.6882	2.22903	0.0211257	Up
Nat1	18.685	33.0773	4.29269	0.129778	-2.94589	6.7908e-08	Down
Nat2	21.9467	12.1618	31.7316	2.60912	1.38356	0.00202229	Up
Nat8	25.8095	42.5706	9.04848	0.212552	-2.23411	2.37468e-07	Down
Nat8f2	3.80291	6.58808	1.01774	0.154482	-2.69449	0.0328532	Down
Nat8f3	10.7685	18.1845	3.35248	0.184359	-2.43941	0.000666199	Down
Nat8f4	241.678	323.125	160.23	0.495875	-1.01195	1.66659e-10	Down
Nat8f5	12.899	23.1669	2.63108	0.113571	-3.13834	3.37256e-06	Down
Ncf1	257.677	116.851	398.503	3.41036	1.76992	2.58006e-39	Up
Ncf4	25.91	8.61446	43.2055	5.01546	2.32638	8.51535e-08	Up
Ncmap	14.5324	5.63688	23.4279	4.15618	2.05526	0.000342388	Up
Ndp	106.978	147.975	65.9822	0.445902	-1.1652	4.88541e-09	Down
Ndst4	513.87	716.525	311.216	0.434342	-1.2031	4.83873e-25	Down
Nek3	31.5567	43.9548	19.1586	0.43587	-1.19803	0.00108345	Down
Nek8	62.3582	83.8778	40.8386	0.486882	-1.03836	6.12214e-05	Down
Neurl3	31.3612	17.8919	44.8306	2.50564	1.32518	0.000340325	Up
Nfkb2	172.89	51.5794	294.201	5.70385	2.51194	9.04366e-12	Up
Nfkbia	1028.81	389.134	1668.48	4.28768	2.1002	8.76141e-12	Up
Nfkbie	90.1712	47.9266	132.416	2.76289	1.46618	8.99899e-05	Up
Nfkbiz	442.898	162.779	723.017	4.4417	2.15111	1.21555e-10	Up
Nfya	348.97	466.427	231.513	0.496355	-1.01056	4.2009e-19	Down
Ngp	34.6699	3.30999	66.0298	19.9486	4.31822	1.29636e-05	Up
Nhlrc3	146.267	91.8164	200.718	2.18608	1.12834	4.04252e-11	Up
Nid1	432.193	223.39	640.997	2.8694	1.52075	2.37831e-29	Up
Ninj2	18.0179	33.7084	2.32744	0.0690462	-3.85629	2.3125e-10	Down
Nkx3-1	42.0144	20.431	63.5978	3.11281	1.63822	4.81502e-07	Up
Nlrc5	241.603	25.4968	457.71	17.9516	4.16604	2.16475e-24	Up
Nlrp3	70.8228	20.8075	120.838	5.80743	2.5379	5.42793e-10	Up
Nme9	8.6009	14.5488	2.65303	0.182354	-2.45519	0.00183502	Down
Nmi	96.2336	50.5895	141.878	2.80449	1.48774	3.19711e-12	Up
Nod2	26.7964	5.96867	47.624	7.97901	2.99621	1.35674e-10	Up
Nos2	24.3287	11.8956	36.7618	3.09036	1.62778	0.000143662	Up
Nos3	354.319	208.313	500.325	2.40179	1.26411	6.19696e-29	Up
Notum	31.229	53.3641	9.09382	0.170411	-2.55291	3.78248e-09	Down
Noxred1	13.9517	23.5404	4.36291	0.185337	-2.43178	5.90088e-05	Down
Npc1l1	31.9718	13.554	50.3897	3.7177	1.89441	8.92371e-05	Up
Nphs2	4.32183	7.31056	1.33309	0.182352	-2.4552	0.034824	Down
Nr4a2	742.301	1013.02	471.58	0.465518	-1.10309	2.41259e-27	Down
Nr4a3	1716.08	2344.92	1087.23	0.463653	-1.10888	3.13757e-26	Down
Nt5e	185.298	75.8619	294.735	3.88515	1.95797	3.61173e-12	Up
Ntn3	176.835	238.417	115.253	0.48341	-1.04868	1.40429e-11	Down
Nudt5	202.612	278.558	126.666	0.454719	-1.13695	7.22364e-08	Down
Nudt7	55.4616	74.1103	36.813	0.496732	-1.00946	0.000246525	Down
Nuf2	46.5078	63.8596	29.1561	0.456566	-1.1311	0.000176935	Down
Nupr1	104.059	58.9482	149.17	2.53053	1.33944	4.17317e-11	Up
Nusap1	18.5515	8.93092	28.172	3.15443	1.65738	0.000808996	Up
Nwd1	1509.16	2259.22	759.098	0.336	-1.57347	7.20657e-58	Down
Nwd2	555.505	785.651	325.359	0.414126	-1.27186	1.03993e-42	Down
Oacyl	47.6252	19.7864	75.464	3.81394	1.93128	4.78357e-10	Up
Oas1a	28.1376	11.589	44.6863	3.85594	1.94708	1.65661e-06	Up
Oas1g	5.82674	2.29988	9.35361	4.06699	2.02396	0.0323227	Up
Oas2	27.1875	16.2568	38.1183	2.34476	1.22944	0.00188741	Up
Oas3	7.83315	1.31615	14.3502	10.9032	3.44667	0.000134455	Up
Oasl1	37	5.32224	68.6778	12.9039	3.68974	2.01264e-05	Up
Oasl2	344.885	73.4491	616.321	8.39113	3.06886	1.21384e-122	Up
Odc1	2079.26	1242.49	2916.03	2.34693	1.23078	3.42509e-15	Up
Ogn	137.159	210.646	63.6723	0.302271	-1.72608	0.000186016	Down
Oip5	25.2221	15.538	34.9062	2.2465	1.16768	0.00479966	Up
Oit1	4.18768	0	8.37535	Inf	Inf	0.000260883	Up
Oit3	5.50907	0	11.0181	Inf	Inf	1.65004e-05	Up
Olfml2a	31.7161	53.3923	10.0399	0.18804	-2.41089	9.02991e-07	Down
Olfml3	233.256	399.216	67.2963	0.168571	-2.56857	7.94272e-66	Down
Olfr1392	3.51943	0.669724	6.36913	9.51009	3.24946	0.0198768	Up
Olfr287	38.4637	56.1086	20.8187	0.371043	-1.43034	1.9336e-05	Down
Olfr570	6.28664	12.2287	0.344609	0.0281804	-5.14916	5.46193e-05	Down
Olfr574	3.14165	6.28331	0	0	#NAME?	0.00236465	Down
Olfr920	26.9814	3.30447	50.6583	15.3302	3.93831	1.10363e-07	Up
Olig1	1324.26	1891.94	756.58	0.399897	-1.3223	1.66019e-39	Down
Ooep	18.8743	12.5494	25.1992	2.008	1.00576	0.0368579	Up
Opalin	246.763	353.539	139.987	0.39596	-1.33657	3.16235e-23	Down
Opn3	25.2369	36.7442	13.7297	0.373656	-1.42022	0.000667702	Down
Oprm1	21.2443	31.7243	10.7642	0.339305	-1.55935	0.000641152	Down
Orm1	6.66124	0.324436	12.998	40.0635	5.32422	1.46357e-05	Up
Orm2	24.637	0	49.2739	Inf	Inf	1.20161e-22	Up
Orm3	3.68393	0	7.36785	Inf	Inf	0.000739962	Up
Osmr	1024.96	98.2518	1951.67	19.864	4.31208	3.31074e-15	Up
Otoa	17.4045	2.96471	31.8442	10.7411	3.42507	6.64246e-09	Up
Otof	246.265	162.476	330.054	2.0314	1.02247	1.20939e-14	Up
P2rx6	38.4191	54.2092	22.629	0.417438	-1.26037	0.000175844	Down
P2ry12	363.292	652.671	73.912	0.113245	-3.14248	2.06242e-132	Down
P2ry13	115.83	213.999	17.6602	0.0825247	-3.59903	2.4214e-54	Down
P2ry2	52.8991	15.1792	90.6189	5.96992	2.57771	7.76009e-17	Up
P4ha3	63.3657	41.4274	85.304	2.05912	1.04203	4.7252e-05	Up
Pabpc1l	15.877	6.29065	25.4634	4.04781	2.01714	0.000229023	Up
Pabpc4l	7.4426	11.2437	3.64151	0.323872	-1.62651	0.0459004	Down
Padi2	445.794	794.825	96.7642	0.121743	-3.03809	4.10959e-128	Down
Palb2	32.3861	19.2203	45.552	2.37	1.24489	0.000606857	Up
Palm3	47.0969	64.8525	29.3412	0.45243	-1.14423	0.000148637	Down
Pappa	85.0343	39.3808	130.688	3.31857	1.73056	9.33484e-09	Up
Papss2	270.868	368.577	173.159	0.469804	-1.08987	1.29481e-17	Down
Paqr6	140.45	206.886	74.0138	0.357752	-1.48297	2.77674e-16	Down
Paqr7	717.284	1078.09	356.476	0.330654	-1.5966	1.78851e-79	Down
Parp10	177.163	60.6441	293.682	4.84272	2.27582	7.44792e-14	Up
Parp12	530.161	227.237	833.084	3.66614	1.87426	6.04017e-82	Up
Parp14	464.947	94.5406	835.353	8.83591	3.14338	7.36853e-09	Up
Parp3	234.956	88.006	381.905	4.33954	2.11754	6.62579e-49	Up
Parp9	277.861	81.0173	474.705	5.85931	2.55073	4.18219e-11	Up
Parpbp	15.6379	9.27313	22.0027	2.37273	1.24655	0.0181438	Up
Pax8	8.31136	3.30202	13.3207	4.03411	2.01225	0.00903766	Up
Pcdh12	7.61536	12.236	2.99471	0.244745	-2.03065	0.0129377	Down
Pcdh18	57.805	79.0818	36.5283	0.461906	-1.11433	3.72259e-05	Down
Pcdhb1	3.12726	5.59455	0.659966	0.117966	-3.08356	0.0380097	Down
Pcdhb6	31.2052	44.6405	17.7699	0.398067	-1.32892	0.000352776	Down
Pde4b	2153.28	1433.32	2873.24	2.0046	1.00331	0.000371974	Up
Pde6b	14.5255	4.93833	24.1127	4.88277	2.2877	9.48561e-05	Up
Pde6g	5.61605	9.56755	1.66454	0.173978	-2.52302	0.0287588	Down
Pdia5	37.8165	56.2877	19.3452	0.343685	-1.54084	6.88474e-06	Down
Pdk4	466.364	214.276	718.453	3.35293	1.74542	5.93917e-22	Up
Pdlim4	233.402	131.882	334.922	2.53956	1.34458	3.86918e-08	Up
Pdpn	406.164	197.799	614.528	3.10683	1.63545	6.21377e-08	Up
Pdzd7	36.9704	51.1421	22.7987	0.445791	-1.16556	0.000561773	Down
Pdzph1	9.57738	16.163	2.99178	0.185101	-2.43362	0.0010102	Down
Peg12	9.55861	4.29373	14.8235	3.45236	1.78758	0.0120792	Up
Pfkfb3	1337.67	803.138	1872.2	2.33111	1.22102	2.88581e-33	Up
Pgf	105.807	70.4256	141.189	2.0048	1.00346	4.58308e-07	Up
Pglyrp1	251.443	69.4179	433.467	6.24432	2.64254	9.31408e-74	Up
Pglyrp3	2.51948	0	5.03897	Inf	Inf	0.00834485	Up
Pgm5	137.517	201.563	73.4709	0.364506	-1.45598	3.98925e-15	Down
Pgr15l	11.8628	2.64272	21.0829	7.97774	2.99598	1.45245e-05	Up
Phf11b	9.94776	2.30786	17.5877	7.62078	2.92994	0.00672584	Up
Phf11d	29.0528	6.27225	51.8333	8.26391	3.04683	2.93022e-12	Up
Phgdh	934.413	1265.59	603.235	0.476643	-1.06902	3.46476e-47	Down
Phkg1	297.624	416.076	179.171	0.43062	-1.21551	2.88426e-08	Down
Phldb1	2080.52	2867.42	1293.62	0.451145	-1.14834	4.43897e-39	Down
Phox2a	6.92189	0	13.8438	Inf	Inf	0.000479227	Up
Pifo	20.4152	29.1859	11.6445	0.398977	-1.32562	0.0049373	Down
Pigz	90.6153	123.96	57.271	0.462014	-1.11399	2.469e-07	Down
Pik3ap1	268.587	70.8666	466.307	6.58006	2.7181	6.3365e-82	Up
Pik3c2b	362.891	503.844	221.939	0.44049	-1.18282	1.41208e-23	Down
Pik3cg	132.347	62.1668	202.527	3.2578	1.7039	2.62299e-20	Up
Pik3r5	165.897	44.6902	287.103	6.42431	2.68354	1.65218e-35	Up
Pik3r6	74.6334	44.589	104.678	2.34761	1.2312	7.40652e-06	Up
Pilra	51.2431	1.64303	100.843	61.3762	5.93961	3.24161e-39	Up
Pilrb1	19.9848	0.332413	39.6371	119.241	6.89773	4.94433e-17	Up
Pilrb2	16.9364	0.664825	33.208	49.95	5.64241	2.61871e-13	Up
Pim1	115.125	32.0776	198.173	6.17793	2.62712	6.28835e-20	Up
Pira1	1.66966	0	3.33932	Inf	Inf	0.0477388	Up
Pirb	62.4648	5.94782	118.982	20.0043	4.32224	1.34348e-18	Up
Piwil4	3.3541	0.324436	6.38377	19.6765	4.2984	0.00820758	Up
Pkd2l1	35.09	21.1688	49.0112	2.31526	1.21118	0.000534684	Up
Pkd2l2	8.39878	14.1372	2.66033	0.188179	-2.40982	0.00721936	Down
Pla1a	126.732	21.2	232.264	10.9558	3.45363	1.38253e-56	Up
Pla2g3	90.0485	30.0187	150.078	4.99949	2.32178	4.14499e-14	Up
Pla2g4b	85.517	134.519	36.5151	0.27145	-1.88124	2.26968e-08	Down
Pla2g5	44.76	61.5303	27.9897	0.454893	-1.1364	0.00284031	Down
Plac8	13.1666	1.66143	24.6718	14.8497	3.89236	5.23688e-08	Up
Plat	1455.55	698.388	2212.71	3.16832	1.66372	3.60912e-19	Up
Plaur	190.822	8.55373	373.091	43.6173	5.44683	4.69655e-31	Up
Plce1	818.049	353.366	1282.73	3.63004	1.85999	5.39362e-113	Up
Plcz1	37.1078	50.5147	23.7008	0.469187	-1.09177	0.0012553	Down
Pld4	109.979	164.686	55.2715	0.335616	-1.57511	2.46305e-10	Down
Plek	414.688	238.446	590.93	2.47825	1.30932	5.74284e-05	Up
Plekha4	47.1328	18.8713	75.3943	3.99518	1.99826	1.81089e-10	Up
Plekhg4	60.9886	38.7013	83.2759	2.15176	1.10552	2.48176e-05	Up
Plet1	19.7413	3.98217	35.5004	8.91483	3.15621	4.23708e-09	Up
Plin2	218.229	97.4973	338.96	3.4766	1.79768	2.11395e-31	Up
Plin3	223.469	304.208	142.73	0.469185	-1.09177	1.42152e-06	Down
Plin4	987.365	134.689	1840.04	13.6614	3.77203	0	Up
Plk5	337.402	453.048	221.757	0.489477	-1.03069	2.84216e-19	Down
Pllp	551.332	870.046	232.617	0.267362	-1.90313	5.78155e-87	Down
Pln	17.2741	27.855	6.69327	0.24029	-2.05715	9.61803e-05	Down
Plscr1	89.5098	29.7415	149.278	5.01918	2.32745	2.82959e-08	Up
Pltp	1035.39	1484.48	586.307	0.394957	-1.34023	5.64348e-07	Down
Plxna3	647.586	868.013	427.158	0.492109	-1.02295	1.02393e-19	Down
Plxnb3	505.558	778.726	232.391	0.298425	-1.74456	2.46022e-48	Down
Pmaip1	136.981	26.1335	247.829	9.48319	3.24537	8.27936e-15	Up
Pnma1	52.1549	73.9624	30.3473	0.410307	-1.28523	7.61699e-06	Down
Pnpla2	1098.89	393.383	1804.4	4.58688	2.19751	1.67496e-83	Up
Poln	20.8902	6.96346	34.817	4.99996	2.32192	1.65997e-06	Up
Pomc	15.5437	22.7867	8.30076	0.364281	-1.45688	0.00707919	Down
Ppef2	11.2814	18.5518	4.011	0.216205	-2.20953	0.000926592	Down
Ppl	122.332	81.2025	163.461	2.01301	1.00935	1.86414e-07	Up
Ppm1j	6.46939	2.29743	10.6414	4.63185	2.21159	0.0138908	Up
Ppp1r14a	135.664	197.605	73.7224	0.37308	-1.42244	2.29573e-15	Down
Ppp1r18	259.006	158.041	359.972	2.27771	1.18759	7.61568e-10	Up
Ppp1r1c	3.87354	0.332413	7.41467	22.3056	4.47934	0.00320024	Up
Ppp1r3g	66.8512	113.238	20.4639	0.180715	-2.46821	1.61035e-19	Down
Ppp1r42	6.28504	10.558	2.01208	0.190574	-2.39158	0.00983451	Down
Prdm6	6.47772	9.94901	3.00642	0.302183	-1.72651	0.0499927	Down
Prg4	393.66	67.459	719.86	10.6711	3.41564	1.58992e-65	Up
Prkcq	224.55	312.582	136.519	0.436746	-1.19513	2.8488e-11	Down
Prlr	496.32	762.13	230.511	0.302456	-1.7252	4.43019e-05	Down
Proca1	30.6362	41.2483	20.0242	0.485456	-1.04259	0.00514967	Down
Procr	45.839	9.24431	82.4336	8.91723	3.1566	2.19891e-19	Up
Prok1	8.20432	1.3137	15.095	11.4904	3.52236	7.54623e-05	Up
Prok2	16.262	6.92665	25.5974	3.69549	1.88576	0.0026778	Up
Prokr2	65.9629	99.4654	32.4603	0.326347	-1.61552	4.40032e-10	Down
Pros1	498.79	242.792	754.788	3.10879	1.63635	1.49161e-61	Up
Proser3	40.8262	61.5346	20.1178	0.326935	-1.61292	9.60762e-07	Down
Prr15l	5.54515	0.334862	10.7554	32.119	5.00536	0.000134616	Up
Prr18	797.942	1112.44	483.446	0.434583	-1.2023	4.61641e-43	Down
Prr32	63.0923	105.656	20.5282	0.194293	-2.3637	6.26374e-05	Down
Prrg1	68.9988	102.546	35.4521	0.34572	-1.53232	1.2748e-09	Down
Prrx2	20.7138	9.27376	32.1537	3.46717	1.79376	0.000134515	Up
Prss16	18.4919	5.95026	31.0336	5.2155	2.3828	4.26854e-06	Up
Prss22	6.81844	1.32657	12.3103	9.27978	3.21409	0.00245745	Up
Prss47	1.84489	0	3.68978	Inf	Inf	0.0335427	Up
Prss53	64.5733	99.1337	30.0129	0.302752	-1.72379	2.25547e-05	Down
Prss57	17.2684	23.0921	11.4447	0.49561	-1.01272	0.041514	Down
Prx	23.6424	13.5031	33.7817	2.50177	1.32295	0.00210024	Up
Psca	2.5129	0	5.0258	Inf	Inf	0.00839169	Up
Psd2	910.724	1297.24	524.212	0.404099	-1.30722	2.20272e-14	Down
Psmb10	589.597	355.933	823.26	2.31297	1.20974	1.5603e-33	Up
Psmb8	376.984	52.5877	701.38	13.3374	3.7374	2.69878e-123	Up
Psmb9	75.4241	28.8277	122.021	4.23275	2.0816	5.86891e-17	Up
Psme2	363.521	225.914	501.127	2.21821	1.1494	5.22493e-25	Up
Psme2b	113.007	70.1245	155.89	2.22305	1.15254	2.63717e-09	Up
Psors1c2	6.17846	1.32412	11.0328	8.33215	3.05869	0.00199206	Up
Ptges	270.494	52.9379	488.05	9.21931	3.20466	4.3119e-19	Up
Ptgfr	9.94639	15.1823	4.71045	0.310259	-1.68846	0.0139032	Down
Ptgfrn	504.905	300.977	708.834	2.35512	1.2358	1.3916e-37	Up
Ptgir	9.04613	4.27043	13.8218	3.23664	1.6945	0.0282691	Up
Pth2r	8.28232	12.8836	3.681	0.285711	-1.80737	0.0184474	Down
Ptpn6	154.927	68.7531	241.101	3.50676	1.81014	9.70416e-26	Up
Ptprb	669.978	1034.69	305.264	0.295029	-1.76107	1.87763e-89	Down
Ptprv	10.175	5.29894	15.0511	2.84039	1.50609	0.0253745	Up
Ptx3	442.857	8.9254	876.788	98.2352	6.61817	1.1693e-06	Up
Pycard	61.8184	27.3981	96.2388	3.51261	1.81255	1.9593e-11	Up
Pydc3	6.20803	2.66665	9.74941	3.65605	1.87029	0.0380408	Up
Pydc4	9.3821	2.64272	16.1215	6.10033	2.60889	0.000582396	Up
Pyhin1	21.1217	4.96653	37.2769	7.50562	2.90797	2.41415e-05	Up
Rab20	51.4883	28.5113	74.4653	2.61178	1.38503	0.00727019	Up
Rab32	71.1408	45.374	96.9075	2.13575	1.09474	6.09744e-06	Up
Rac2	153.719	46.7435	260.695	5.57715	2.47953	7.26242e-26	Up
Rad51c	49.2279	72.9806	25.4751	0.349066	-1.51843	3.34411e-07	Down
Rai14	278.234	173.138	383.33	2.21401	1.14666	2.12586e-12	Up
Ramp3	127.466	73.8717	181.06	2.45101	1.29337	4.78926e-05	Up
Ranbp3l	90.7767	128.425	53.1283	0.413692	-1.27337	1.29967e-07	Down
Rasal3	39.9998	62.2282	17.7714	0.285584	-1.80801	7.83379e-08	Down
Rasgef1c	103.184	49.7818	156.587	3.14546	1.65327	6.51973e-14	Up
Rasgrp2	142.813	192.967	92.6588	0.480179	-1.05836	8.67476e-10	Down
Rasgrp3	180.972	278.287	83.6556	0.300609	-1.73404	1.25249e-27	Down
Rasgrp4	16.6235	23.8538	9.39309	0.393777	-1.34455	0.0092964	Down
Rasip1	361.534	172.701	550.366	3.18681	1.67211	2.31832e-48	Up
Rasl10a	449.72	614.221	285.22	0.464361	-1.10668	8.07977e-28	Down
Rassf4	261.19	138.593	383.787	2.76916	1.46945	4.12627e-09	Up
Rassf9	36.6803	53.2427	20.1178	0.377851	-1.40411	4.39914e-05	Down
Rbm3	2049.82	1156.37	2943.27	2.54528	1.34782	6.04943e-126	Up
Rbp7	107.885	161.767	54.0034	0.333835	-1.58279	5.51589e-15	Down
Rd3	28.0752	45.8273	10.3231	0.22526	-2.15033	0.00259115	Down
Rdh5	114.405	164.971	63.839	0.386972	-1.3697	5.32622e-05	Down
Rdh9	19.5367	8.23237	30.8411	3.74632	1.90547	9.98716e-05	Up
Rdm1	51.9365	76.1422	27.7308	0.364198	-1.4572	5.17942e-07	Down
Reg3g	3.87378	0	7.74757	Inf	Inf	0.00051296	Up
Rela	594.166	395.838	792.494	2.00207	1.00149	6.11678e-08	Up
Relb	273.031	150.611	395.452	2.62566	1.39268	2.09096e-07	Up
Rell1	284.621	174.273	394.968	2.26637	1.18039	2.17562e-08	Up
Relt	289.822	172.34	407.305	2.36338	1.24085	1.50622e-23	Up
Rgs22	22.7043	36.0462	9.36239	0.259733	-1.9449	1.81391e-05	Down
Rhbdf2	86.436	33.4373	139.435	4.17003	2.06006	3.63245e-10	Up
Rhbdl2	13.2803	18.8554	7.70515	0.408645	-1.29108	0.0263424	Down
Rhoc	329.867	192.61	467.124	2.42523	1.27812	2.80515e-24	Up
Rhoj	405.829	62.8126	748.845	11.9219	3.57554	2.78151e-13	Up
Rin3	90.0079	56.0983	123.918	2.20894	1.14335	1.44259e-07	Up
Ripk1	231.42	143.496	319.344	2.22545	1.1541	4.27609e-17	Up
Ripk2	167.3	110.123	224.476	2.03841	1.02744	4.17204e-05	Up
Ripk3	20.1328	5.94537	34.3203	5.77261	2.52922	0.00241254	Up
Rlbp1	203.572	297.657	109.487	0.367829	-1.44289	1.75792e-22	Down
Rmnd1	279.307	388.557	170.057	0.437663	-1.19211	3.64111e-21	Down
Rnf125	217.575	48.5306	386.619	7.9665	2.99395	1.50638e-07	Up
Rnf183	4.01611	0	8.03222	Inf	Inf	0.000370455	Up
Rnf207	125.542	80.301	170.784	2.12679	1.08868	3.23615e-09	Up
Rnf213	1005.37	351.299	1659.45	4.72375	2.23993	7.17722e-22	Up
Robo4	227.853	126.638	329.068	2.59849	1.37767	6.19596e-23	Up
Rorc	38.3923	20.5328	56.2519	2.73961	1.45397	1.52469e-05	Up
Rpe	348.944	490.366	207.521	0.423197	-1.2406	1.7854e-27	Down
Rpe65	2.79451	5.58902	0	0	#NAME?	0.00474096	Down
Rpgrip1l	382.791	524.609	240.973	0.459339	-1.12237	6.90476e-25	Down
Rras	222.279	147.617	296.941	2.01156	1.00832	4.04229e-13	Up
Rs1	7.46926	12.6052	2.33329	0.185105	-2.43358	0.00684799	Down
Rsad2	251.182	33.6053	468.759	13.9489	3.80208	2.65627e-07	Up
Rslcan18	8.621	13.8968	3.34517	0.240715	-2.0546	0.00703365	Down
Rsph1	93.9785	136.792	51.1646	0.374031	-1.41877	1.98971e-05	Down
Rtkn2	35.2897	47.1955	23.384	0.495471	-1.01313	0.00340772	Down
Rtp4	170.86	42.0388	299.68	7.12866	2.83363	1.95559e-15	Up
Runx1	48.8464	18.5837	79.1091	4.25691	2.08981	3.18984e-05	Up
S100a10	189.347	106.165	272.529	2.56704	1.36011	4.52415e-19	Up
S100a11	122.977	49.0544	196.9	4.0139	2.00501	7.55172e-25	Up
S100a13	348.167	199.445	496.889	2.49135	1.31693	2.64285e-16	Up
S100a4	32.0028	15.8385	48.167	3.04112	1.6046	1.63548e-05	Up
S100a6	196.121	91.6888	300.553	3.27797	1.7128	2.84472e-29	Up
S100a8	86.4498	3.9779	168.922	42.4651	5.4082	2.83955e-61	Up
S100a9	56.437	8.25259	104.621	12.6774	3.66419	5.57617e-06	Up
S1pr3	302.097	152.424	451.769	2.9639	1.56749	1.19863e-07	Up
S1pr4	7.53305	3.30754	11.7586	3.55507	1.82988	0.0239965	Up
Saa1	42.1935	0.983734	83.4032	84.7822	6.40569	7.97063e-34	Up
Saa2	18.9659	1.98587	35.9459	18.1008	4.17798	9.13928e-12	Up
Saa3	3127.96	1.63813	6254.29	3817.93	11.8986	4.37702e-160	Up
Samd9l	120.832	75.8	165.863	2.18817	1.12972	1.18026e-07	Up
Samsn1	69.6717	13.9134	125.43	9.01505	3.17234	6.61858e-29	Up
Satb2	197.189	274.711	119.668	0.435616	-1.19887	1.99255e-14	Down
Sbno2	1308.7	430.057	2187.35	5.08618	2.34658	5.35904e-12	Up
Scara5	129.043	46.4743	211.612	4.55331	2.18692	1.56413e-18	Up
Scx	13.9445	8.56416	19.3248	2.25647	1.17407	0.0369079	Up
Sdc4	2507.46	1245.22	3769.7	3.02734	1.59805	6.82998e-10	Up
Sdcbp2	33.6761	15.5423	51.81	3.33348	1.73703	1.90807e-06	Up
Sele	55.6844	0.332413	111.036	334.032	8.38384	4.32578e-18	Up
Sell	5.17811	0.332413	10.0238	30.1547	4.91431	0.000261633	Up
Selp	115.162	2.29498	228.029	99.3597	6.63459	2.64007e-20	Up
Selplg	280.669	476.394	84.9441	0.178307	-2.48757	7.58435e-37	Down
Sema4c	407.456	263.932	550.979	2.08757	1.06183	7.76966e-24	Up
Senp8	77.3149	118.957	35.6729	0.299881	-1.73754	4.56596e-13	Down
2022-09-04	1824	2522.62	1125.37	0.446111	-1.16453	3.47678e-56	Down
Serf1	61.7857	83.8471	39.7243	0.473771	-1.07774	3.73538e-05	Down
Serp1	1552.49	1017.03	2087.94	2.05298	1.03772	2.39658e-64	Up
Serpina3c	11.3467	5.59945	17.0939	3.05278	1.61012	0.0121443	Up
Serpina3f	93.1302	0.667275	185.593	278.136	8.11965	2.54706e-30	Up
Serpina3i	36.4851	1.65409	71.3161	43.1151	5.43012	7.96725e-27	Up
Serpina3m	29.3181	0	58.6363	Inf	Inf	7.86307e-27	Up
Serpina3n	9018.68	950.955	17086.4	17.9676	4.16733	0	Up
Serpinb1a	96.7056	154.95	38.4614	0.248219	-2.01032	5.80743e-20	Down
Serpinb1b	31.3509	49.3139	13.388	0.271485	-1.88105	9.08578e-07	Down
Serpinb6b	16.7428	23.4134	10.0721	0.430184	-1.21698	0.0168893	Down
Serpine1	92.7423	19.2086	166.276	8.65631	3.11375	7.65649e-24	Up
Serpinf2	44.8434	10.899	78.7878	7.22889	2.85377	1.22427e-16	Up
Serping1	579.132	139.135	1019.13	7.32474	2.87278	6.86351e-177	Up
Sertad1	160.912	102.753	219.071	2.13201	1.09221	6.35236e-09	Up
Setd7	3521.57	4732.97	2310.18	0.488102	-1.03474	9.48789e-104	Down
Setdb2	4.1597	0.983734	7.33567	7.45696	2.89859	0.01797	Up
Sfrp5	29.8718	45.2661	14.4774	0.319829	-1.64463	0.00487699	Down
Sgca	10.967	5.5835	16.3505	2.92837	1.5501	0.0172266	Up
Sgk1	3250.2	1968.15	4532.24	2.30279	1.20338	2.88428e-11	Up
Sgk2	27.8338	40.2762	15.3913	0.382143	-1.38781	0.000448743	Down
Sgk3	404.313	212.357	596.269	2.80786	1.48947	1.87049e-43	Up
Sgms2	248.801	163.088	334.514	2.05113	1.03642	1.35901e-06	Up
Sgpp2	109	160.726	57.274	0.356346	-1.48865	1.05245e-13	Down
Sh2b2	191.061	121.033	261.089	2.15717	1.10914	1.46489e-13	Up
Sh2d4b	48.162	22.1053	74.2187	3.35751	1.74739	8.10569e-06	Up
Sh3tc1	55.7981	35.6715	75.9247	2.12844	1.0898	0.000453064	Up
Shisa5	1204.51	752.123	1656.89	2.20295	1.13944	3.10794e-64	Up
Shmt1	143.751	60.4759	227.027	3.754	1.90843	2.3986e-26	Up
Siae	239.815	325.26	154.371	0.474609	-1.07519	1.69586e-15	Down
Sigirr	23.7473	36.0996	11.3949	0.315652	-1.66359	0.000135051	Down
Siglec1	109.256	18.9161	199.596	10.5517	3.3994	1.47177e-43	Up
Siglece	62.0706	16.5469	107.594	6.50239	2.70097	7.00923e-21	Up
Siglech	156.737	261.929	51.5458	0.196793	-2.34525	1.16816e-39	Down
Six5	54.652	77.489	31.815	0.410574	-1.28429	5.29069e-06	Down
Ska3	24.8524	15.2338	34.4709	2.26279	1.1781	0.00452353	Up
Skor1	11.8519	3.65899	20.0447	5.47821	2.45371	0.000186703	Up
Sla	204.346	116.742	291.95	2.50081	1.32239	1.80412e-19	Up
Slamf6	7.89507	1.98587	13.8043	6.95124	2.79727	0.000959325	Up
Slamf8	7.55373	2.33116	12.7763	5.48067	2.45435	0.00350377	Up
Slamf9	22.3739	9.94838	34.7994	3.498	1.80653	6.19917e-05	Up
Slc10a6	145.426	1.33945	289.513	216.144	7.75585	9.68251e-33	Up
Slc11a1	102.39	41.371	163.409	3.94985	1.9818	1.11188e-20	Up
Slc15a3	161.088	30.4425	291.733	9.58306	3.26049	7.77449e-11	Up
Slc16a1	1186.88	760.754	1613.01	2.12027	1.08425	6.19314e-05	Up
Slc16a3	49.8376	32.9429	66.7323	2.02569	1.01842	0.00147384	Up
Slc16a7	587.229	896.802	277.657	0.309608	-1.69148	1.64748e-74	Down
Slc16a8	45.8352	65.0298	26.6406	0.409667	-1.28748	0.0295128	Down
Slc16a9	82.2792	110.257	54.3012	0.492495	-1.02182	0.00187207	Down
Slc17a9	31.1137	6.63412	55.5933	8.37991	3.06694	3.66562e-13	Up
Slc19a3	28.6605	52.6208	4.70021	0.0893224	-3.48483	3.54851e-14	Down
Slc1a5	126.612	47.0226	206.201	4.38514	2.13262	3.76516e-28	Up
Slc22a21	32.8204	19.1706	46.4702	2.42403	1.27741	0.000405823	Up
Slc22a4	203.256	104.385	302.127	2.89436	1.53324	6.37843e-25	Up
Slc22a6	55.7882	99.2017	12.3746	0.124742	-3.00298	1.11374e-05	Down
Slc22a8	214.886	373.457	56.3162	0.150797	-2.72932	6.2432e-13	Down
Slc25a13	97.7826	60.2607	135.304	2.24532	1.16692	8.97138e-06	Up
Slc26a7	51.4234	28.5339	74.3128	2.60437	1.38093	0.000553737	Up
Slc27a3	362.545	196.892	528.198	2.68268	1.42367	1.39035e-36	Up
Slc28a2	4.98304	1.65654	8.30954	5.01622	2.3266	0.0261362	Up
Slc2a12	287.326	393.801	180.851	0.459245	-1.12267	0.0123729	Down
Slc2a5	44.3282	81.5687	7.0876	0.0868912	-3.52465	2.07816e-20	Down
Slc38a3	1003.75	1537.29	470.205	0.305867	-1.70903	3.15753e-22	Down
Slc38a5	58.4881	95.8948	21.0814	0.219839	-2.18548	1.97442e-14	Down
Slc39a1	953.836	583.903	1323.77	2.2671	1.18085	1.07765e-56	Up
Slc39a14	1678.78	836.638	2520.92	3.01315	1.59127	3.2867e-27	Up
Slc39a2	119.982	186.533	53.4306	0.286441	-1.80369	9.60061e-09	Down
Slc40a1	112.567	192.622	32.5115	0.168784	-2.56675	1.64472e-33	Down
Slc43a3	124.863	39.1177	210.609	5.38399	2.42867	4.69349e-34	Up
Slc44a3	21.2916	4.31276	38.2704	8.87377	3.14955	1.36057e-06	Up
Slc46a1	128.735	175.675	81.7951	0.465604	-1.10282	1.53304e-09	Down
Slc47a1	22.0747	39.7954	4.35412	0.109413	-3.19215	1.67847e-06	Down
Slc4a11	29.966	15.8594	44.0726	2.77896	1.47455	0.00686225	Up
Slc5a1	20.3953	12.5733	28.2173	2.24422	1.16621	0.0116953	Up
Slc5a7	12.3103	17.2074	7.41319	0.430813	-1.21487	0.0431784	Down
Slc6a12	38.6455	23.9378	53.3531	2.22882	1.15628	0.00353582	Up
Slc6a14	5.59099	0	11.182	Inf	Inf	0.00302454	Up
Slc6a20b	7.04157	2.6458	11.4374	4.32284	2.11198	0.0136308	Up
Slc6a9	640.036	881.117	398.955	0.452783	-1.14311	4.60662e-26	Down
Slc7a10	594.339	848.624	340.053	0.400712	-1.31936	2.50892e-26	Down
Slc9a3	37.5963	21.5325	53.6602	2.49206	1.31734	9.79554e-05	Up
Slc9a4	363.711	491.185	236.237	0.480953	-1.05603	1.92978e-21	Down
Slco1a4	701.034	1055.87	346.197	0.327878	-1.60877	1.86059e-30	Down
Slco1c1	853.162	1375.25	331.071	0.240734	-2.05449	2.70086e-32	Down
Slco2b1	286.558	433.316	139.801	0.32263	-1.63205	1.84751e-29	Down
Slco4c1	24.7033	35.6666	13.7399	0.385232	-1.3762	0.00104531	Down
Slfn1	8.32461	2.30786	14.3414	6.21415	2.63556	0.0011071	Up
Slfn2	195.812	27.0663	364.558	13.4691	3.75158	1.08136e-35	Up
Slfn3	17.6536	6.90027	28.4069	4.11678	2.04151	8.6418e-05	Up
Slfn4	47.7101	2.29988	93.1203	40.4892	5.33947	3.23414e-34	Up
Slfn8	144.033	21.7778	266.289	12.2276	3.61206	2.48539e-10	Up
Slfn9	87.295	11.5528	163.037	14.1124	3.81889	2.7328e-09	Up
Slpi	25.2516	0.332413	50.1708	150.929	7.23773	6.02841e-12	Up
Smad1	520.18	326.909	713.451	2.18242	1.12593	7.08484e-16	Up
Smim3	430.186	201.494	658.878	3.26996	1.70928	8.04037e-07	Up
Smtnl2	72.8842	33.7887	111.98	3.31412	1.72862	3.01935e-12	Up
Smyd1	32.8113	45.2612	20.3615	0.449867	-1.15243	0.00142865	Down
Sntn	9.93034	14.5488	5.31191	0.36511	-1.4536	0.0349242	Down
Snx20	24.6579	15.4828	33.8329	2.18519	1.12776	0.00712579	Up
Soat2	6.80478	0.99416	12.6154	12.6895	3.66556	0.000788067	Up
Socs1	33.1313	14.8426	51.42	3.46436	1.79259	0.000890329	Up
Socs3	435.114	27.7827	842.446	30.3227	4.92233	4.20478e-41	Up
Sostdc1	162.85	289.233	36.4669	0.126081	-2.98757	2.47164e-06	Down
Sox17	87.1489	131.373	42.9252	0.326744	-1.61377	8.19883e-13	Down
Sox4	445.724	239.046	652.401	2.72918	1.44847	2.16004e-09	Up
Sp110	33.869	22.4678	45.2702	2.0149	1.01071	0.0043097	Up
Sp140	20.867	13.251	28.4829	2.14949	1.10399	0.0150602	Up
Sp7	17.3653	24.0439	10.6867	0.444466	-1.16986	0.019555	Down
Spa17	27.0307	37.0245	17.0368	0.460149	-1.11983	0.00499495	Down
Spaca9	8.30881	13.2461	3.3715	0.254527	-1.97411	0.0104479	Down
Spata13	672.877	437.28	908.474	2.07755	1.05489	1.67167e-14	Up
Spata31d1b	14.7237	4.92728	24.5202	4.97643	2.31511	7.56688e-05	Up
Spdef	25.248	3.27074	47.2253	14.4387	3.85187	4.51451e-14	Up
Spef2	74.4471	102.303	46.5916	0.455429	-1.1347	1.94575e-06	Down
Sphk1	166.383	38.1106	294.655	7.73156	2.95076	2.0369e-12	Up
Spi1	143.456	51.6076	235.304	4.55949	2.18887	7.12746e-33	Up
Spib	6.68974	2.98619	10.3933	3.48046	1.79928	0.0367784	Up
Spice1	187.113	254.792	119.433	0.468747	-1.09312	5.86267e-13	Down
Spink10	39.371	66.7617	11.9803	0.179449	-2.47836	3.95325e-12	Down
Spp1	600.904	107.581	1094.23	10.1712	3.34642	8.88509e-173	Up
Spry1	366.384	220.357	512.411	2.32536	1.21746	2.12777e-09	Up
Spsb1	681.954	416.579	947.328	2.27406	1.18527	3.18706e-32	Up
Sptlc2	556.467	764.905	348.029	0.454997	-1.13607	7.41191e-35	Down
Sptlc3	13.6337	19.5987	7.6686	0.391281	-1.35372	0.0297626	Down
Srbd1	145.406	210.549	80.2622	0.381203	-1.39137	1.13237e-15	Down
Srgn	421.268	95.49	747.046	7.82329	2.96778	6.47369e-47	Up
Sspo	83.5994	118.724	48.475	0.408301	-1.2923	1.22752e-08	Down
St14	39.4815	10.8591	68.1039	6.27158	2.64883	4.1784e-10	Up
Stac	76.4982	107.005	45.9916	0.429809	-1.21823	2.14906e-07	Down
Stat1	1211.15	499.691	1922.6	3.84758	1.94395	2.7654e-55	Up
Stat2	1204.76	560.698	1848.82	3.29735	1.72131	1.33003e-13	Up
Stat3	2902.13	892.332	4911.93	5.5046	2.46064	1.60139e-19	Up
Stat5a	74.9612	39.3415	110.581	2.81079	1.49098	0.00191763	Up
Stc1	190.767	104.188	277.347	2.66199	1.41251	0.0078642	Up
Stc2	90.4558	55.0243	125.887	2.28785	1.19399	1.6566e-06	Up
Steap3	102.814	137.308	68.3199	0.497568	-1.00703	6.47761e-07	Down
Steap4	404.92	16.2053	793.634	48.9737	5.61394	1.7446e-63	Up
Stoml3	8.57721	13.8429	3.31154	0.239224	-2.06357	0.0151735	Down
Stx11	46.0963	3.32532	88.8672	26.7244	4.74009	1.68659e-18	Up
Stxbp3	599.773	396.519	803.028	2.02519	1.01806	1.70542e-30	Up
Sult1a1	250.239	149.481	350.996	2.3481	1.2315	1.73332e-05	Up
Sult1c1	10.0728	0.667275	19.4784	29.1909	4.86745	1.47245e-07	Up
Sult1c2	40.7559	7.63073	73.8811	9.68204	3.27531	0.000116819	Up
Sult5a1	49.3667	31.8973	66.8361	2.09536	1.0672	0.000270225	Up
Supt3	111.736	153.9	69.5725	0.452062	-1.14541	4.29602e-09	Down
Susd3	17.5303	30.7007	4.35998	0.142016	-2.81588	3.71847e-07	Down
Svopl	20.6722	2.30296	39.0415	16.9528	4.08345	1.81407e-09	Up
Sycp3	11.6309	5.94474	17.3171	2.91301	1.54251	0.0137617	Up
Syde1	349.909	196.636	503.183	2.55896	1.35555	9.08864e-08	Up
Synj2bp	586.085	788.336	383.833	0.48689	-1.03833	6.92718e-31	Down
Synpo2l	12.3862	7.27684	17.4955	2.40428	1.2656	0.0367295	Up
Sypl2	59.4724	89.8795	29.0654	0.323382	-1.62869	2.49859e-09	Down
Sytl3	14.0786	5.64178	22.5155	3.99085	1.99669	0.000614427	Up
T2	15.9605	21.8912	10.0297	0.458159	-1.12608	0.0329143	Down
Taco1	146.182	201.734	90.6305	0.449257	-1.15439	1.5359e-11	Down
Tacr3	47.6818	66.8806	28.4829	0.425878	-1.23149	0.0126951	Down
Tagap	40.1287	19.8293	60.4281	3.04741	1.60758	1.35868e-06	Up
Tagln2	361.62	150.209	573.032	3.8149	1.93164	7.15613e-62	Up
Tap1	717.207	89.3018	1345.11	15.0625	3.91289	1.54349e-15	Up
Tap2	633.711	196.881	1070.54	5.43751	2.44295	2.42774e-32	Up
Tapbp	1420.91	503.138	2338.69	4.6482	2.21667	1.59083e-28	Up
Tapbpl	172.633	108.88	236.386	2.17108	1.11841	1.70409e-06	Up
Tarm1	10.3703	1.65654	19.084	11.5204	3.52612	0.000131305	Up
Tas1r1	4.00562	0.332413	7.67883	23.1003	4.52984	0.00239962	Up
Tbc1d10c	34.2836	15.8287	52.7385	3.33182	1.73631	2.58354e-05	Up
Tbc1d8b	364.813	489.98	239.645	0.489091	-1.03183	1.25976e-08	Down
Tbx15	23.5092	13.2382	33.7802	2.55173	1.35148	0.00166545	Up
Tbx6	13.004	18.2194	7.78853	0.427486	-1.22605	0.034896	Down
Tbxa2r	15.2456	21.1406	9.35068	0.44231	-1.17687	0.0290408	Down
Tbxas1	22.5741	33.7519	11.3964	0.337652	-1.56639	0.000427426	Down
Tc2n	84.9734	21.1909	148.756	7.01981	2.81143	7.28529e-07	Up
Tcaf2	44.9339	27.8219	62.0459	2.23011	1.15711	0.000315472	Up
Tceanc	46.0453	28.7498	63.3409	2.20318	1.13958	0.000174276	Up
Tcf23	25.8888	13.9367	37.841	2.7152	1.44106	0.000443068	Up
Tcirg1	410.213	268.609	551.817	2.05435	1.03868	4.21236e-23	Up
Tcp10b	5.84291	2.30296	9.38286	4.07426	2.02654	0.0321744	Up
Tcp11	24.9824	15.2283	34.7365	2.28105	1.1897	0.00397606	Up
Tcte2	19.0412	25.6741	12.4083	0.483301	-1.04901	0.0265323	Down
Tctex1d4	12.3148	19.535	5.09454	0.260791	-1.93903	0.0158843	Down
Tdrd12	67.4749	22.4506	112.499	5.01098	2.32509	4.78576e-18	Up
Tdrkh	695.969	933.522	458.416	0.491061	-1.02603	1.23463e-34	Down
Tead3	117.876	48.3528	187.399	3.87566	1.95444	5.64731e-12	Up
Tead4	59.2546	14.5426	103.967	7.14909	2.83776	2.50619e-21	Up
Tecta	21.0253	11.5571	30.4936	2.63852	1.39973	0.0022587	Up
Tek	173.481	284.541	62.4197	0.219369	-2.18857	4.1192e-39	Down
Tert	47.1606	63.8203	30.5009	0.477918	-1.06516	0.000359782	Down
Tes	70.3702	30.3248	110.416	3.6411	1.86438	7.32241e-11	Up
Tex35	13.5259	0	27.0519	Inf	Inf	1.46842e-08	Up
Tfb1m	43.2556	64.7697	21.7414	0.335673	-1.57487	8.14079e-07	Down
Tfcp2l1	244.378	88.3334	400.422	4.53307	2.18049	2.87072e-53	Up
Tgfbi	216.791	104.99	328.593	3.12977	1.64605	0.00011121	Up
Tgif1	60.1807	25.7661	94.5954	3.67131	1.8763	1.0031e-11	Up
Tgm1	236.518	3.33085	469.705	141.017	7.13972	2.2456e-18	Up
Tgm2	744.896	290.911	1198.88	4.12112	2.04304	4.7766e-75	Up
Tgtp1	33.2798	3.63198	62.9276	17.326	4.11487	6.70407e-06	Up
Tgtp2	40.1485	4.32256	75.9744	17.5763	4.13556	9.60434e-15	Up
Thbs1	473.598	100.541	846.654	8.42097	3.07399	2.6506e-15	Up
Themis2	38.1274	24.1617	52.0931	2.15602	1.10837	0.000826379	Up
Tifa	430.672	106.169	755.175	7.11296	2.83045	1.99971e-08	Up
Timeless	153.447	85.0001	221.894	2.61052	1.38434	4.23867e-09	Up
Timp1	354.103	1.98342	706.224	356.063	8.47599	1.31648e-60	Up
Tinagl1	287.243	169.245	405.241	2.3944	1.25966	4.65072e-24	Up
Tirap	86.3861	53.3095	119.463	2.24092	1.16409	1.36773e-07	Up
Tldc2	15.8185	7.59148	24.0454	3.16743	1.66331	0.00193952	Up
Tlr1	50.4733	11.5583	89.3882	7.73367	2.95115	2.00772e-19	Up
Tlr13	84.3883	48.5552	120.221	2.47597	1.308	6.04069e-09	Up
Tlr2	201.145	26.4094	375.88	14.2328	3.83115	1.00487e-12	Up
Tlr3	442.146	261.146	623.146	2.3862	1.25472	8.95414e-07	Up
Tlr4	61.2528	36.7853	85.7203	2.33029	1.22051	3.38458e-06	Up
Tlr7	182.382	58.2908	306.472	5.25764	2.39442	2.63381e-47	Up
Tlr8	7.12521	2.96226	11.2882	3.81066	1.93004	0.0207392	Up
Tm4sf1	351.606	196.27	506.941	2.58288	1.36898	2.89049e-06	Up
Tm6sf2	21.9224	37.1091	6.73569	0.18151	-2.46188	2.7365e-07	Down
Tma16	466.144	211.709	720.58	3.40363	1.76708	3.08222e-47	Up
Tmbim1	1063.76	601.977	1525.54	2.53422	1.34154	9.35474e-07	Up
Tmc4	72.1711	98.0096	46.3327	0.472737	-1.08089	0.00037414	Down
Tmco5	9.62184	15.9146	3.32908	0.209184	-2.25715	0.00201555	Down
Tmem107	72.1182	107.159	37.0771	0.346	-1.53116	5.80595e-10	Down
Tmem119	256.706	365.315	148.097	0.405395	-1.3026	8.26595e-21	Down
Tmem140	79.329	24.8627	133.795	5.38137	2.42797	4.38165e-08	Up
Tmem154	35.6523	4.63167	66.6729	14.395	3.8475	2.103e-19	Up
Tmem176a	253.592	164.165	343.02	2.08949	1.06315	5.25875e-16	Up
Tmem204	91.5849	123.184	59.9855	0.486957	-1.03813	1.18727e-06	Down
Tmem212	30.3577	44.0437	16.6717	0.378527	-1.40153	0.000234177	Down
Tmem243	179.393	86.1777	272.609	3.16333	1.66145	7.11922e-07	Up
Tmem252	164.361	14.585	314.136	21.5384	4.42884	1.0277e-61	Up
Tmem260	339.129	460.831	217.426	0.471814	-1.08371	5.95231e-19	Down
Tmem27	17.5993	8.62244	26.5762	3.08221	1.62397	0.00139698	Up
Tmem28	170.182	227.873	112.49	0.493655	-1.01843	1.28069e-10	Down
Tmem45a2	2.99999	0.324436	5.67554	17.4935	4.12875	0.0153331	Up
Tmprss5	16.5818	23.8041	9.35946	0.393186	-1.34671	0.00935389	Down
Tmprss6	18.4514	8.20047	28.7024	3.50009	1.80739	0.0220067	Up
Tnf	22.1232	1.32412	42.9224	32.4157	5.01862	3.73911e-11	Up
Tnfaip2	304.315	10.929	597.701	54.6893	5.77319	4.80483e-10	Up
Tnfaip3	420.43	170.111	670.749	3.94302	1.9793	0.0010413	Up
Tnfrsf10b	32.5887	11.9085	53.2688	4.47318	2.1613	1.54128e-08	Up
Tnfrsf12a	138.746	44.3154	233.176	5.26173	2.39554	8.02112e-08	Up
Tnfrsf13c	7.86793	2.64272	13.0931	4.95442	2.30872	0.00462522	Up
Tnfrsf1a	623.434	196.956	1049.91	5.33069	2.41432	5.02189e-34	Up
Tnfrsf1b	143.618	80.239	206.996	2.57974	1.36723	4.1814e-15	Up
Tnfrsf25	315.715	536.376	95.0541	0.177215	-2.49643	3.8787e-34	Down
Tnfsf11	7.35324	0	14.7065	Inf	Inf	3.62511e-07	Up
Tnfsf13b	29.8666	11.6043	48.1289	4.14751	2.05224	2.05169e-07	Up
Tnfsf15	2.66254	0	5.32507	Inf	Inf	0.00602269	Up
Tnfsf8	59.8676	0.334862	119.4	356.566	8.47802	5.30202e-52	Up
Tnfsf9	25.6789	5.58105	45.7767	8.20217	3.036	1.42355e-06	Up
Tnip2	711.878	446.683	977.073	2.1874	1.12921	4.20775e-18	Up
Tnnc2	1.66747	0	3.33494	Inf	Inf	0.0478262	Up
Tnni3	20.686	11.9502	29.4217	2.46203	1.29985	0.00443951	Up
Tnnt2	43.467	25.7428	61.1913	2.37703	1.24916	6.70462e-05	Up
Tpm4	772.644	501.963	1043.33	2.07849	1.05554	2.68765e-32	Up
Traf1	38.8942	23.8317	53.9566	2.26407	1.17892	0.0280683	Up
Traf3ip2	64.0887	38.9686	89.2089	2.28925	1.19487	3.64932e-06	Up
Trafd1	1712.46	1078.39	2346.52	2.17594	1.12164	9.24479e-41	Up
Trem1	28.7106	0	57.4211	Inf	Inf	2.41923e-26	Up
Trem2	90.8184	155.87	25.767	0.165311	-2.59674	6.50634e-28	Down
Treml2	13.6654	5.30629	22.0246	4.15065	2.05334	0.000515917	Up
Trib1	364.074	230.491	497.657	2.15911	1.11044	1.01337e-05	Up
Trib3	11.5601	2.30296	20.8173	9.03936	3.17622	8.86846e-06	Up
Tril	743.538	1035.23	451.842	0.436464	-1.19606	3.58865e-36	Down
Trim12a	91.1814	56.7968	125.566	2.21079	1.14457	1.13003e-07	Up
Trim16	47.3352	28.7013	65.9691	2.29847	1.20067	6.37104e-05	Up
Trim21	136.902	50.259	223.546	4.44788	2.15312	2.60141e-10	Up
Trim25	265.129	160.276	369.983	2.30841	1.2069	1.32387e-10	Up
Trim30a	228.066	49.9228	406.21	8.13676	3.02445	2.93166e-10	Up
Trim30d	107.095	33.1061	181.083	5.46979	2.45149	6.04141e-30	Up
Trim34a	66.6606	35.0755	98.2457	2.80098	1.48593	6.25612e-09	Up
Trim47	110.785	67.5461	154.025	2.28029	1.18922	0.00453091	Up
Trim56	191.808	92.5143	291.103	3.14657	1.65378	1.43042e-14	Up
Trim59	238.456	340.225	136.686	0.401753	-1.31562	4.72689e-22	Down
Trim72	34.287	7.25109	61.323	8.45708	3.08016	3.43642e-12	Up
Trp53inp1	571.341	356.119	786.563	2.20871	1.1432	3.53229e-36	Up
Trpv6	27.6462	14.4874	40.805	2.81658	1.49394	0.000185881	Up
Tsc22d4	1479.12	963.39	1994.85	2.07066	1.05009	3.38321e-53	Up
Tsga10	160.138	249.301	70.9744	0.284694	-1.81252	1.2176e-26	Down
Tsks	9.9926	5.597	14.3882	2.5707	1.36216	0.045511	Up
Tsnaxip1	14.9256	24.1685	5.68284	0.235135	-2.08844	0.000249716	Down
Tspan4	770.325	239.879	1300.77	5.42262	2.43899	2.69713e-34	Up
Tspo	137.955	60.9188	214.992	3.52915	1.81932	1.42993e-23	Up
Tst	261.469	398.668	124.269	0.311712	-1.68172	2.28231e-26	Down
Tstd1	12.1031	19.2111	4.99507	0.26001	-1.94336	0.00213402	Down
Ttc16	21.7111	29.8065	13.6156	0.456799	-1.13037	0.0122811	Down
Ttc25	30.5008	44.3197	16.682	0.376401	-1.40966	0.000203085	Down
Ttc29	4.61734	8.24035	0.994342	0.120667	-3.05089	0.00927353	Down
Ttll6	32.4496	45.1201	19.7791	0.438365	-1.1898	0.00757338	Down
Ttpa	61.4415	86.5303	36.3528	0.420116	-1.25114	2.18549e-06	Down
Ttyh2	594.329	798.588	390.07	0.48845	-1.03372	1.92458e-23	Down
Tubb6	213.246	28.1181	398.373	14.1679	3.82455	1.56834e-104	Up
Tubd1	70.3615	119.006	21.7165	0.182482	-2.45417	2.95616e-20	Down
Tubgcp4	385.049	516.549	253.548	0.49085	-1.02665	2.4036e-21	Down
Tulp1	5.84334	2.32136	9.36532	4.03441	2.01236	0.0321705	Up
Twist2	14.459	19.8256	9.09238	0.458618	-1.12464	0.0404584	Down
Txlnb	17.7417	27.7182	7.76514	0.280146	-1.83575	0.000301096	Down
Txnip	1290.36	549.933	2030.79	3.69279	1.88471	3.24818e-37	Up
Uba7	189.125	78.2727	299.977	3.83245	1.93827	1.15052e-34	Up
Ubd	5.99909	0.324436	11.6737	35.9816	5.16919	5.31408e-05	Up
Ube2l6	232.841	109.313	356.37	3.26009	1.70491	2.60552e-17	Up
Ubxn2b	653.632	916.312	390.952	0.426658	-1.22885	5.90877e-46	Down
Ucp2	1302.35	701.101	1903.6	2.71515	1.44103	5.38359e-28	Up
Ugt1a6a	29.9321	16.2108	43.6533	2.69285	1.42913	0.00459508	Up
Ugt1a7c	17.5197	6.94198	28.0974	4.04746	2.01702	0.00010431	Up
Ugt8a	641.41	1068.49	214.328	0.200589	-2.31769	1.50726e-137	Down
Unc5b	518.67	730.482	306.857	0.420075	-1.25128	2.68272e-39	Down
Upp1	145.181	38.7313	251.63	6.49681	2.69973	1.40374e-13	Up
Ush1c	6.19225	1.98097	10.4035	5.25173	2.39279	0.010642	Up
Ushbp1	53.8037	98.2407	9.36677	0.0953451	-3.3907	1.56422e-24	Down
Usp18	88.2858	20.5383	156.033	7.59719	2.92547	2.99524e-29	Up
Vav1	186.996	77.0198	296.972	3.8558	1.94703	1.16332e-34	Up
Vdr	10.5471	2.2919	18.8023	8.20379	3.03629	4.25484e-05	Up
Vegfa	946.667	1364.69	528.642	0.387371	-1.36821	5.24432e-75	Down
Vim	1656.42	843.209	2469.63	2.92884	1.55033	2.34842e-142	Up
Vmn2r1	12.2356	4.94015	19.531	3.95352	1.98314	0.00168055	Up
Vmn2r57	7.44402	13.5491	1.33895	0.0988222	-3.33902	0.000285359	Down
Vnn3	4.84073	0.989261	8.69219	8.78655	3.1353	0.00622618	Up
Vpreb1	3.83215	6.65679	1.0075	0.15135	-2.72404	0.0324318	Down
Vsir	360.68	534.809	186.55	0.348816	-1.51946	1.08727e-40	Down
Vsx2	9.01569	3.96439	14.067	3.54833	1.82714	0.0126464	Up
Vwa3b	172.119	237.711	106.527	0.448135	-1.15799	3.01309e-13	Down
Vwa5b1	110.045	161.843	58.2463	0.359895	-1.47435	1.84696e-13	Down
Vwce	21.6463	11.9496	31.3431	2.62294	1.39119	0.00454832	Up
Vwf	493.714	662.008	325.419	0.491564	-1.02455	0.000787056	Down
Was	47.6625	31.4398	63.8853	2.03199	1.02289	0.000544892	Up
Wdr62	66.712	38.3223	95.1017	2.48163	1.31129	2.3212e-07	Up
Wdr63	38.1897	52.9471	23.4323	0.44256	-1.17605	0.000435929	Down
Wdr78	116.422	176.274	56.5701	0.320921	-1.63971	6.04492e-17	Down
Wdr86	228.533	151.706	305.36	2.01285	1.00924	0.00137529	Up
Wfdc1	59.2624	82.6769	35.8479	0.43359	-1.2056	6.67502e-06	Down
Wfdc17	14.8292	2.63719	27.0212	10.2462	3.35702	0.00355349	Up
Wfdc18	6.63731	10.255	3.01958	0.294448	-1.76391	0.0415406	Down
Wfdc21	3.47478	0.973308	5.97625	6.14014	2.61827	0.049787	Up
Wfikkn1	18.6951	5.29342	32.0967	6.06352	2.60015	0.000180701	Up
Wfikkn2	193.76	100.2	287.319	2.86747	1.51978	4.4101e-22	Up
Wif1	9.58097	14.1771	4.98484	0.351612	-1.50794	0.0315067	Down
Wisp2	9.17849	2.62984	15.7271	5.98026	2.58021	0.0007484	Up
Wnt10b	158.559	11.8926	305.225	25.6652	4.68174	1.23401e-15	Up
Wnt16	18.5545	11.9551	25.1539	2.10403	1.07315	0.0259578	Up
Wnt3	82.6313	50.2025	115.06	2.29192	1.19656	1.29172e-07	Up
Wnt6	11.2896	21.5747	1.00458	0.0465626	-4.42468	0.00333146	Down
Xaf1	274.167	77.9299	470.404	6.03624	2.59365	2.39507e-18	Up
Xdh	250.365	121.106	379.623	3.13464	1.6483	2.89021e-26	Up
Zbp1	75.9625	2.32073	149.604	64.4642	6.01043	8.16674e-58	Up
Zbtb3	56.0791	77.2915	34.8667	0.451106	-1.14846	2.75773e-05	Down
Zbtb40	177.176	245.398	108.954	0.443988	-1.17141	8.86208e-06	Down
Zbtb42	44.8638	12.2495	77.4781	6.32499	2.66106	7.07779e-15	Up
Zc3h12a	140.397	22.1942	258.599	11.6517	3.54246	1.29393e-08	Up
Zc3h12d	4.1889	0.669724	7.70808	11.5093	3.52473	0.00645874	Up
Zc3hav1	245.56	143.588	347.533	2.42035	1.27522	1.81371e-21	Up
Zfand4	115.819	65.7933	165.845	2.5207	1.33382	4.61338e-12	Up
Zfp114	24.2321	32.448	16.0161	0.493594	-1.0186	0.0160108	Down
Zfp296	7.43515	11.1995	3.67076	0.327761	-1.60929	0.0459715	Down
Zfp36	283.133	73.7129	492.552	6.68204	2.74029	6.11876e-26	Up
Zfp366	43.8742	65.2242	22.5242	0.345336	-1.53393	1.17647e-06	Down
Zfp420	256.05	344.934	167.165	0.48463	-1.04505	1.15175e-15	Down
Zfp455	30.1843	40.6963	19.6723	0.483393	-1.04873	0.00547043	Down
Zfp456	14.9121	22.8302	6.99399	0.306348	-1.70676	0.00225211	Down
Zfp458	117.379	170.79	63.9672	0.374537	-1.41682	1.89149e-13	Down
Zfp493	49.7017	79.0302	20.3732	0.25779	-1.95573	1.46852e-10	Down
Zfp503	111.248	68.4937	154.002	2.24841	1.16891	2.1882e-09	Up
Zfp72	86.4713	121.766	51.1763	0.420283	-1.25057	1.77459e-08	Down
Zfp759	114.184	154.546	73.8219	0.477669	-1.06592	2.65504e-08	Down
Zfp773	23.1829	35.3403	11.0255	0.311979	-1.68048	0.000141342	Down
Zfp777	893.941	570.834	1217.05	2.13205	1.09224	5.77253e-17	Up
Zfp882	138.941	218.121	59.7622	0.273987	-1.86782	6.18484e-17	Down
Zfp950	471.738	725.264	218.212	0.300873	-1.73277	1.85206e-64	Down
Zglp1	13.2712	19.5748	6.96766	0.355951	-1.49025	0.0118769	Down
Zkscan17	345.315	215.908	474.722	2.19872	1.13666	6.41385e-22	Up
Znfx1	1839.82	1139.02	2540.61	2.23052	1.15738	8.45247e-17	Up
Znrd1as	27.6292	40.2351	15.0233	0.373388	-1.42125	0.00035422	Down
Zp2	19.1842	5.96069	32.4077	5.4369	2.44278	1.74507e-06	Up
Zp3r	12.9906	4.97143	21.0098	4.2261	2.07933	0.000631179	Up
